# Supplementary material for: High-performance alkaline water electrolyzers based on Ru-perturbed Cu nanoplatelets cathode
Source: Nat Commun. 2023 Aug 4;14:4680. doi: 10.1038/s41467-023-40319-5 (PMC10403570; doi:10.1038/s41467-023-40319-5)
Supplement: Supplementary file 3 — Supplementary Data 1 [file 41467_2023_40319_MOESM3_ESM.xlsx]

## Sheet: Description
	RATIONALE AND BOUNDARIES OF THE TECHNO-ECONOMIC ANALYSIS
	The cost analysis performed is based on the single-unit cell. The main reason of this choice is the data availability: we only have data at lab scale, therefore it would be impossible to run a full analysis which covers the whole process. In addition, the analysis relates only to the functioning of the electrolyzer itself, therefore taking into account only the (i) energy and feedstocks needed fo…
	Based on the average CAPEX of an alkaline electrolyzer, published by IRENA (see figure), and considering basic OPEX (water and electricity fed to the electrolyzer + some ancillary costs), we might be able to estimate (very roughly) the forecasted cradle-to-gate H2 cost when scaling our single cell device (i.e. stacking multiple cells) to an ideal 1 MW-scale plant.
									Credit: Green Hydrogen Cost Reduction - Scaliing Up Electrolyzers to Meet the 1.5°C Climate Goal IRENA -International Renewable ENergy Agency
	LEGEND
			→	Best tested configuration
			→	Data obtained using Zirfon UTP500+ diaphragm
			→	Ideal best case

## Sheet: Unitary cost of DEP components
	SINGLE CELL - CAPEX
	Cathode						Anode					Diaphragm						Electrodes' manufacturing
Case 1: Ru@Cu-TM	Ti mesh	Cost [a]	0.01	$ cm-2		Case 1: NiFe@NF	Ni foam (1.6 mm thickness)	Cost [a]	0.003079	$ cm-2		Zirfon diaphragm (220 mm)	0.038	$ cm-2		CATHODE (applies to all cases)	CuO chemical deposition	Heating	T	90	°C									NOTES:
	Cu	Loading	2.8	mg cm-2			Ni	Loading	1.8	mg cm-2		(380 $ m-2)							t	2	h										Cost of metal precursors not included as to avoid double counting (check Cathode and Anode CAPEX)
		Cost [b]	1.05e-05	$ mg-1	2.94e-05			Cost [b]	2.65e-05	$ mg-1	4.77e-05								Vbath	8	mL cm-2	→	Consider 1 mL = 1 mg, density = 1 mg mL-1								Cost of water not included
	Ru	Loading	0.053	mg cm-2			Fe	Loading	0.9	mg cm-2									Electricity cost	0.02	$ kWh-1	→	5.55556e-09	$ J-1							Heating costs considered simply as DH of heating. When T is reached, an ideal thermal insulation is supposed.
		Cost [b]	0.0185	$ mg-1	0.0009805			Cost [b]	1.51e-07	$ mg-1	1.359e-07							NH4OH	VUsed	0.4	mL cm-2										Cleaning with acids/bases/solvents neglected
																			Cost [e]	0.0268	$ mL-1										Cp of water =		4.187	J g-1°C-1
Case 2: Ru@Cu-Ti@NM	Ni mesh	Cost [a]	0.00485	$ cm-2		Case 2: 5x-SSM	SS mesh	Cost [a]	0.00112	$ cm-2							CuO to Cu0 electroreduction	1 M NaOH	Volume	25	mL cm-2	→	1	g cm-2	NOTE: considering NaOH concentration (1 M), 25 mL of solution contain 1 g of NaOH
	Ti	Loading	0.013	mg cm-2				n° of stacked anodes	5	units	0.0056								Cost [e]	0.101705	$ g-1
		Cost [c]	2.8e-05	$ mg-1	3.64e-07													Electrochemical CuO to Cu0 reduction	Current density	10	mA cm-2		3-electrode system, we don't have the full cell potential. EApplied taken as the E vs Ref.
	Cu	Loading	2.5	mg cm-2															Average EApplied	-0.81	V vs Ag/AgCl	→
		Cost [b]	1.05e-05	$ mg-1	2.625e-05														Chronopot. time	0.67	h
	Ru	Loading	0.053	mg cm-2
		Cost [b]	0.0185	$ mg-1	0.0009805												Ru electrodeposition	Ru electrodeposition	EApplied	1.22	V vs Ag/AgCl	→	3-electrode system, we don't have the full cell potential. EApplied taken as the E vs Ref.
																			Average current density	100	mA cm-2						NOTE: the current gradually increase with deposition time, from initial 15mA to finally around 190 mA (on 1 cm2 size). We therefore took an average value of 100 mA cm-2
																			Chronoamp. time	3	h
Case 3: Ru@Cu-Ti@SSM	SS mesh	Cost [a]	0.00112	$ cm-2
	Ti	Loading	0.013	mg cm-2
		Cost [c]	2.8e-05	$ mg-1	3.64e-07											ANODE (Case 1)	Ni and Fe chemical deposition	Heating	T	80	°C
	Cu	Loading	2.4	mg cm-2															t	3	h
		Cost [b]	1.05e-05	$ mg-1	2.52e-05														Vbath	4	mL cm-2	→	Consider 1 mL = 1 mg, density = 1 mg mL-1
	Ru	Loading	0.054	mg cm-2															Electricity cost	0.02	$ kWh-1	→	5.55556e-09	$ J-1
		Cost [b]	0.0185	$ mg-1	0.000999
	[a] From alibaba.com cost of meshes: TM 100 $ m-2; NM 48.5 $ m-2; SSM 11.2 $ m-2; NF 30.79 $ m-2 (March 4th 2022)
	[b] indicates the market price referes to https://www.dailymetalprice.com/ (as of 2022.03.04).
	[c] indicates the market price referes to http://www.inconel718.in/titanium.html (as of 2022.03.04).
	[e] indicates the price after dividing by its total volume of 1L purchased by us from Sigma Italy.
	The loading in each component has been determined by ICP-OES analyses
	Cost of cathode (only raw materials)						Cost of anode (only raw materials)					Cost of diaphragm						Cost of electrodes' manufacturing
	Unit of standard	1	cm2				Unit of standard	1	cm2			Unit of standard	1	cm2				Unit of standard	1	cm2
	Case 1: Ru@Cu-TM	0.0110099	$ cm-2				Case 1: NiFe@NF	0.00312684	$ cm-2			Zirfon diaphragm	0.038	$ cm-2			Cathode, all cases	CuO chemical deposition	0.01072	$ cm-2
	Case 2: Ru@Cu-Ti@NM	0.00585711	$ cm-2				Case 2: 5x-SSM	0.0056	$ cm-2									CuO to Cu0 electroreduction	1.0854e-07	$ cm-2	→	NaOH has not been included as it is supposed that the bath could be reused in principle hundreds of times, therefore abating the price per cm2
	Case 3: Ru@Cu-Ti@SSM	0.00214456	$ cm-2															Ru electrodeposition	7.32e-06	$ cm-2
																	Anode, case 1	Ni and Fe chemical deposition	5.11744e-09	$ cm-2
																	Anode, case 2	-	0	$ cm-2
	Unit of standard	1	cell				Unit of standard	1	cell			Unit of standard	1	cell				Unit of standard	1	cell
	Case 1: Ru@Cu-TM	0.0550495	$ cell-1				Case 1: NiFe@NF	0.0156342	$ cell-1			Zirfon diaphragm	0.19	$ cell-1			Cathode, all cases	CuO chemical deposition	0.0536001	$ cell-1
	Case 2: Ru@Cu-Ti@NM	0.0292856	$ cell-1				Case 2: 5x-SSM	0.028	$ cell-1									CuO to Cu0 electroreduction	5.427e-07	$ cell-1
	Case 3: Ru@Cu-Ti@SSM	0.0107228	$ cell-1															Ru electrodeposition	3.66e-05	$ cell-1
							NOTE: SSM seems to be more expensive than Case 1 but recall it is 5 meshes stacked upon each other and that we are only considering the purchasing cost of meshes, not the fabrication one
																	Anode, case 1	Ni and Fe chemical deposition	2.55872e-08	$ cell-1
																	Anode, case 2	-	0	$ cell-1
	Cost of cathode (raw materials + fabrication)						Cost of anode (raw materials + fabrication)
	Unit of standard	1	cm2				Unit of standard	1	cm2
	Case 1: Ru@Cu-TM	0.0217373	$ cm-2				Case 1: NiFe@NF	0.00312684	$ cm-2
	Case 2: Ru@Cu-Ti@NM	0.0165846	$ cm-2				Case 2: 5x-SSM	0.0056	$ cm-2
	Case 3: Ru@Cu-Ti@SSM	0.012872	$ cm-2
	Unit of standard	1	cell				Unit of standard	1	cell
	Case 1: Ru@Cu-TM	0.108687	$ cell-1				Case 1: NiFe@NF	0.0156342	$ cell-1
	Case 2: Ru@Cu-Ti@NM	0.0829228	$ cell-1				Case 2: 5x-SSM	0.028	$ cell-1
	Case 3: Ru@Cu-Ti@SSM	0.06436	$ cell-1
	SINGLE CELL - Operating parameters
		Cell voltage	Depending on system case	V	Refer to next sheets
		Current density	Depending on system case	mA cm-2
		Faradaic efficiency	100	%	Supposed 100% for all system configurations
		Single-cell area	5	cm2
		Electricity cost	0.02	$ kWh-1

## Sheet: CAPEX - 1 MW ideal AEL
	CAPEX SCALING RELATIONSHIPS TO MW SCALE
		Average cost of an alkaline electrolyzer
		Stack (1+ MW)		Entire system (10+ MW)
	Low	270	$ kW-1	500	$ kW-1
	Average			750
	High			1000
	Ideal 1 MW system	-	-	600	$ kW-1
	Considering an ideal 1 MW plant
		Total CAPEX	600000	$
						Credit: Green Hydrogen Cost Reduction - Scaliing Up Electrolyzers to Meet the 1.5°C Climate Goal IRENA -International Renewable ENergy
	Cost breakdown
			%	Actual cost			%	Actual cost
		Stack components	45	270000	$ MW-1	BoP	55	330000	$ MW-1
		PTLs	8	21600	$ MW-1	Power supply	50	165000	$ MW-1
		Structural layers	14	37800	$ MW-1	DI circulation	22	72600	$ MW-1
		Small parts	4	10800	$ MW-1	H2 processing	20	66000	$ MW-1
		BPs	7	18900	$ MW-1	Cooling	8	26400	$ MW-1
		Stack assembly and end plates	10	27000	$ MW-1
		DEP	57	153900	$ MW-1
		Cell manufacturing	72	110808	$ MW-1
		Diaphragm	14	21546	$ MW-1
		Anode	11	16929	$ MW-1
		Cathode	4	6156	$ MW-1
	Assuming as reference the paper (Journal of Environmental Chemical Engineering 9 (2021) 106349) where a 1 MW-scale Korean alkaline water electrolyzer is studied:
		Considering that 1 MW is the stack power:
		Cell voltage	1.8	V
		Current density	1	A cm-2
		Electrode area	700	cm2
		Cell power	1.8	W cm-2
			1260	W
		Cells per stack	200	units	→	1000	cells/system
		Stacks in the system	5	units
		Gross system power	1.26	MW
		Stack (cell) efficiency	82	% (at HVV)	HHV = Higher Heating Value
		Stack power	1.0332	MW
	We may then estimate the cost of a single cell (DEP assembly) merging these data from a real plant to the averaged CAPEX costs reported by IRENA:
			% on total stack cost	Single cell CAPEX
		DEP	57	153.9	$
		Cell manufacturing	72	110.808	$
		Diaphragm	14	21.546	$
		Anode	11	16.929	$
		Cathode	4	6.156	$
	For the sake of comparison, we may consider to increase the electrode area of our single cell upon reaching the same power of the one reported above
	In this way, we are comparing two cells which, stacked up to 1000 units, would deliver a ca. 1 MW power (considering 82% cell efficiency)
		Actual power of a single cell (W)					Electrode area to achieve same power as above (cm-2)
		Anode	Case 1: NiFe@NF	Case 2: 5x-SSM			Anode	Case 1: NiFe@NF	Case 2: 5x-SSM		NOTE: major approximation, we supposed upscaling from 1 to higher area results in a linear increase of cost!
		Case 1: Ru@Cu-TM	8.55	8.55			Case 1: Ru@Cu-TM	736.842	736.842
		Case 2: Ru@Cu-Ti@NM	9.15	#VALUE!			Case 2: Ru@Cu-Ti@NM	688.525	#VALUE!
		Case 3: Ru@Cu-Ti@SSM	#VALUE!	8.55			Case 3: Ru@Cu-Ti@SSM	#VALUE!	736.842
		Cost of cathode ($)				Cost of anode ($)				Cost of diaphragm ($)				Cost of electrodes' manufacturing ($)
		Anode	Case 1: NiFe@NF	Case 2: 5x-SSM		Anode	Case 1: NiFe@NF	Case 2: 5x-SSM		Anode	Case 1: NiFe@NF	Case 2: 5x-SSM				Anode	Case 1: NiFe@NF	Case 2: 5x-SSM
		Case 1: Ru@Cu-TM	8.11256	8.11256		Case 1: Ru@Cu-TM	2.30398	4.12632		Case 1: Ru@Cu-TM	28	28		Cathode, all cases	CuO chemical deposition	Case 1: Ru@Cu-TM	7.89896	7.89896
		Case 2: Ru@Cu-Ti@NM	4.03277	#VALUE!		Case 2: Ru@Cu-Ti@NM	2.1529	#VALUE!		Case 2: Ru@Cu-Ti@NM	26.1639	#VALUE!				Case 2: Ru@Cu-Ti@NM	7.38099	#VALUE!
		Case 3: Ru@Cu-Ti@SSM	#VALUE!	1.58021		Case 3: Ru@Cu-Ti@SSM	#VALUE!	4.12632		Case 3: Ru@Cu-Ti@SSM	#VALUE!	28				Case 3: Ru@Cu-Ti@SSM	#VALUE!	7.89896
															CuO to Cu0 electroreduction	Case 1: Ru@Cu-TM	7.99768e-05	7.99768e-05
																Case 2: Ru@Cu-Ti@NM	7.47325e-05	#VALUE!
																Case 3: Ru@Cu-Ti@SSM	#VALUE!	7.99768e-05
															Ru electrodeposition	Case 1: Ru@Cu-TM	0.00539368	0.00539368
																Case 2: Ru@Cu-Ti@NM	0.00504	#VALUE!
																Case 3: Ru@Cu-Ti@SSM	#VALUE!	0.00539368
																Anode	Case 1: LDH-Ni foam	Case 2: SS mesh
														Anode, all cases	Ni and Fe chemical deposition for Case 1, no manufacturing for Case 2	Case 1: Ru@Cu-TM	3.77075e-06	0
																Case 2: Ru@Cu-Ti@NM	3.52349e-06	#VALUE!
																Case 3: Ru@Cu-Ti@SSM	#VALUE!	0
	Summing all the contributions, we get:		NOTE: cell manifacturing CAPEX is set as identical to the one obtained from the above cost breakdown from IRENA data
			Case 1 Cathode - Case 1 Anode				Case 1 Cathode - Case 2 Anode				Case 2 Cathode - Case 1 Anode				Case 2 Cathode - Case 2 Anode				Case 3 Cathode - Case 1 Anode				Case 3 Cathode - Case 2 Anode
			% on total stack cost	Single cell CAPEX			% on total stack cost	Single cell CAPEX			% on total stack cost	Single cell CAPEX			% on total stack cost	Single cell CAPEX			% on total stack cost	Single cell CAPEX			% on total stack cost	Single cell CAPEX
		DEP	58.1959	157.129	$	DEP	58.8709	158.951	$	DEP	55.7569	150.544	$	DEP	#VALUE!	#VALUE!	$	DEP	#VALUE!	#VALUE!	$	DEP	56.4515	152.419	$
		Cell manufacturing	70.5204	110.808	$	Cell manufacturing	69.7119	110.808	$	Cell manufacturing	73.6052	110.808	$	Cell manufacturing	#VALUE!	110.808	$	Cell manufacturing	#VALUE!	110.808	$	Cell manufacturing	72.6996	110.808	$
		Diaphragm	17.8198	28	$	Diaphragm	17.6155	28	$	Diaphragm	17.3796	26.1639	$	Diaphragm	#VALUE!	#VALUE!	$	Diaphragm	#VALUE!	#VALUE!	$	Diaphragm	18.3704	28	$
		Anode (raw materials + manufacturing)	1.4663	2.30399	$	Anode (raw materials + manufacturing)	2.59596	4.12632	$	Anode (raw materials + manufacturing)	1.43009	2.15291	$	Anode (raw materials + manufacturing)	#VALUE!	#VALUE!	$	Anode (raw materials + manufacturing)	#VALUE!	#VALUE!	$	Anode (raw materials + manufacturing)	2.70722	4.12632	$
		Cathode (raw materials + manufacturing)	10.1935	16.017	$	Cathode (raw materials + manufacturing)	10.0767	16.017	$	Cathode (raw materials + manufacturing)	7.58509	11.4189	$	Cathode (raw materials + manufacturing)	#VALUE!	#VALUE!	$	Cathode (raw materials + manufacturing)	#VALUE!	#VALUE!	$	Cathode (raw materials + manufacturing)	6.22274	9.48463	$
		Total CAPEX		603229	$			605051	$			596644	$			#VALUE!	$			#VALUE!	$			598519	$
		Based on substituting our cell in the stack and keeping all the other CAPEX contributions constant
												266644
		Annual CAPEX		76235.4	$ year-1			76465.7	$ year-1			75403.1	$ year-1			#VALUE!	$ year-1			#VALUE!	$ year-1			75640.1	$ year-1
		Simply the total CAPEX multiplied by the capital recovery factor obtained as reported below	Divided as				Divided as				Divided as				Divided as				Divided as				Divided as
				%	$ year-1			%	$ year-1			%	$ year-1			%	$ year-1			%	$ year-1			%	$ year-1
			DEP	26.048	19857.8		DEP	26.2707	20088.1		DEP	25.2318	19025.5		DEP	#VALUE!	#VALUE!		DEP	#VALUE!	#VALUE!		DEP	25.466	19262.5
			Rest of the stack	19.2464	14672.6		Rest of the stack	19.1885	14672.6		Rest of the stack	19.4588	14672.6		Rest of the stack	#VALUE!	#VALUE!		Rest of the stack	#VALUE!	#VALUE!		Rest of the stack	19.3979	14672.6
			BoP	54.7056	41705		BoP	54.5408	41705		BoP	55.3094	41705		BoP	#VALUE!	#VALUE!		BoP	#VALUE!	#VALUE!		BoP	55.1361	41705
	Capital recovery factor	0.126379
	i (discount rate)	0.045	i.e. 4.5%
	n (plant lifetime)	10	years

## Sheet: OPEX - 1 MW ideal AEL
	OPEX - FROM CELL TO MW SCALE
		DATA					ANNUAL OPEX
		Cell voltage (V)						Electricity
		Anode	Case 1: NiFe@NF	Case 2: 5x-SSM					Total current (A)					Gross system power (W)					Gross system power (kWh)					Annual electricity cost ($ year-1)
		Case 1: Ru@Cu-TM	1.71	1.71	Best tested configuration				Anode	Case 1: NiFe@NF	Case 2: 5x-SSM			Anode	Case 1: NiFe@NF	Case 2: 5x-SSM			Anode	Case 1: NiFe@NF	Case 2: 5x-SSM			Anode	Case 1: NiFe@NF	Case 2: 5x-SSM
		Case 2: Ru@Cu-Ti@NM	1.83	N.A.	Data obtained using Zirfon UTP500+ diaphragm				Case 1: Ru@Cu-TM	736842	736842			Case 1: Ru@Cu-TM	1260000	1260000			Case 1: Ru@Cu-TM	10584000	10584000			Case 1: Ru@Cu-TM	211680	211680
		Case 3: Ru@Cu-Ti@SSM	N.A.	1.71	Ideal best case				Case 2: Ru@Cu-Ti@NM	688525	#VALUE!			Case 2: Ru@Cu-Ti@NM	1260000	#VALUE!			Case 2: Ru@Cu-Ti@NM	10584000	#VALUE!			Case 2: Ru@Cu-Ti@NM	211680	#VALUE!
									Case 3: Ru@Cu-Ti@SSM	#VALUE!	736842			Case 3: Ru@Cu-Ti@SSM	#VALUE!	1260000			Case 3: Ru@Cu-Ti@SSM	#VALUE!	10584000			Case 3: Ru@Cu-Ti@SSM	#VALUE!	211680
		Current density (mA cm-2)
		Anode	Case 1: NiFe@NF	Case 2: 5x-SSM
		Case 1: Ru@Cu-TM	1000	1000				Labor	0.3% of initial CAPEX
		Case 2: Ru@Cu-Ti@NM	1000	N.A.
		Case 3: Ru@Cu-Ti@SSM	N.A.	1000					Anode	Case 1: NiFe@NF	Case 2: 5x-SSM
									Case 1: Ru@Cu-TM	1809.69	1815.15	$ year-1
		Single-cell area (cm2)							Case 2: Ru@Cu-Ti@NM	1789.93	#VALUE!
		Anode	Case 1: NiFe@NF	Case 2: 5x-SSM					Case 3: Ru@Cu-Ti@SSM	#VALUE!	1795.56
		Case 1: Ru@Cu-TM	736.842	736.842
		Case 2: Ru@Cu-Ti@NM	688.525	#VALUE!
		Case 3: Ru@Cu-Ti@SSM	#VALUE!	736.842				Water
									Water consumption (L year-1)					Water-related expenses ($ year-1)
									Anode	Case 1: NiFe@NF	Case 2: 5x-SSM			Anode	Case 1: NiFe@NF	Case 2: 5x-SSM			Water usage	10	L kgH2-1
		Faradaic efficiency	100	%	Supposed 100% for all system configurations				Case 1: Ru@Cu-TM	2.32786e+06	2.32786e+06			Case 1: Ru@Cu-TM	3259	3259			Water cost	0.0014	$ LH2O-1
									Case 2: Ru@Cu-Ti@NM	2.17521e+06	#VALUE!			Case 2: Ru@Cu-Ti@NM	3045.3	#VALUE!
		Cells per stack	200	units					Case 3: Ru@Cu-Ti@SSM	#VALUE!	2.32786e+06			Case 3: Ru@Cu-Ti@SSM	#VALUE!	3259
		Stacks in the system	5	units
		Stack (cell) efficiency	82	% (at HVV)	HHV = Higher Heating Value
		Electricity cost	0.02	$ kWh-1
								Maintenance	2.5% of initial CAPEX
		Plant lifetime	10	years
			84000	h	350 operating days, 15 for maintainance				Anode	Case 1: NiFe@NF	Case 2: 5x-SSM
									Case 1: Ru@Cu-TM	15080.7	15126.3	$ year-1
		For annual costs	1	year					Case 2: Ru@Cu-Ti@NM	14916.1	#VALUE!
			8400	h	350 operating days, 15 for maintainance				Case 3: Ru@Cu-Ti@SSM	#VALUE!	14963
								Other ancillary costs	1% of initial CAPEX
									Anode	Case 1: NiFe@NF	Case 2: 5x-SSM
									Case 1: Ru@Cu-TM	6032.29	6050.51	$ year-1
									Case 2: Ru@Cu-Ti@NM	5966.44	#VALUE!
									Case 3: Ru@Cu-Ti@SSM	#VALUE!	5985.19

## Sheet: Annual H2 productivity at 1 MW
	ANNUAL H2 PRODUCTIVITY - 1 MW SCALE
		Total current (A)						Annual H2 production (kgH2 year-1)
		Anode	Case 1: NiFe@NF	Case 2: 5x-SSM				Anode	Case 1: NiFe@NF	Case 2: 5x-SSM
		Case 1: Ru@Cu-TM	736842	736842				Case 1: Ru@Cu-TM	232786	232786
		Case 2: Ru@Cu-Ti@NM	688525	#VALUE!				Case 2: Ru@Cu-Ti@NM	217521	#VALUE!
		Case 3: Ru@Cu-Ti@SSM	#VALUE!	736842				Case 3: Ru@Cu-Ti@SSM	#VALUE!	232786
		n	2	molH2 mole--1
		F	96485	C mole--1
		MMH2	2.016	g mol-1
		FEH2	100	%	Supposed 100% for all system configurations
		Time	1	year
			30240000	s	350 operating days, 15 for maintainance

## Sheet: H2 production cost
	H2 PRODUCTION COST - 1 MW SCALE
		The production cost is calculated as the sum of the annual OPEX and CAPEX on the annual production of H2
			Annual CAPEX									ANNUAL OPEX	Sum of: electricity, labor, water, maintainance and other costs. No BoP energy feed considered								ANNUAL OPEX	Doubling the OPEXElectricity * (i.e. considering BoP energy feed)
				Anode				Case 1: NiFe@NF	Case 2: 5x-SSM				Anode				Case 1: NiFe@NF	Case 2: 5x-SSM				Anode				Case 1: NiFe@NF	Case 2: 5x-SSM
				Case 1: Ru@Cu-TM				76235.4	76465.7	$ year-1			Case 1: Ru@Cu-TM				237862	237931	$ year-1			Case 1: Ru@Cu-TM				449542	449611
				Case 2: Ru@Cu-Ti@NM				75403.1	#VALUE!				Case 2: Ru@Cu-Ti@NM				237398	#VALUE!				Case 2: Ru@Cu-Ti@NM				449078	#VALUE!
				Case 3: Ru@Cu-Ti@SSM				#VALUE!	75640.1				Case 3: Ru@Cu-Ti@SSM				#VALUE!	237683				Case 3: Ru@Cu-Ti@SSM				#VALUE!	449363
																						* According to operating AELs, the energy fed to the actual electrolysis process is only 50% of the total energy needed by the plant (considering all the BoP and ancillary auxiliarities)
				Anode				Case 1: NiFe@NF	Case 2: 5x-SSM
				Case 1: Ru@Cu-TM				232786	232786	kgH2 year-1
				Case 2: Ru@Cu-Ti@NM				217521	#VALUE!
				Case 3: Ru@Cu-Ti@SSM				#VALUE!	232786
			COST OF PRODUCED H2
													Doubling the OPEXElectricity *
				Anode				Case 1: NiFe@NF	Case 2: 5x-SSM				Anode				Case 1: NiFe@NF	Case 2: 5x-SSM
				Case 1: Ru@Cu-TM				1.3493	1.35058	$ kgH2-1			Case 1: Ru@Cu-TM				2.25863	2.25991	$ kgH2-1
				Case 2: Ru@Cu-Ti@NM				1.43802	#VALUE!				Case 2: Ru@Cu-Ti@NM				2.41117	#VALUE!
				Case 3: Ru@Cu-Ti@SSM				#VALUE!	1.34597				Case 3: Ru@Cu-Ti@SSM				#VALUE!	2.2553
				OPEXElecricity not doubled, no BoP-related energy consumption considered									* According to operating AELs, the energy fed to the actual electrolysis process is only 50% of the total energy needed by the plant (considering all the BoP and ancillary auxiliarities)

## Sheet: Ru availability
	Ru WORLDWIDE AVAILABILITY - FIRST EXPLORATORY CALCULATION
		Development level	Ru loading	Electrode Area	Number of cells per stack	Number of stack per electrolyzer	Ru content				Ru mass/deployed power
			mg cm-2	cm2	cells/stack	stacks/AEL	mg	mg	g	kg	kg/MWAEL	kg/GWAEL	kg/TWAEL
		Lab-scale	53	1	-	-	53	0.053	5.3e-05	5.3e-08	-	-	-
	Best tested configuration	Ideal 1 MW-plant - Ru@Cu-TM||5x SSM	53	737	200	5	39061000	39061	39.061	0.039061	0.039061	39.061	39061
	Ideal best case scenario	Ideal 1 MW-plant - Ru@Cu-Ti@SSM||5x SSM	53	737	200	5	39061000	39061	39.061	0.039061	0.039061	39.061	39061
							↓
							NOTE: this translates into a ca. 0.04 g/kW, whereas Pt loading in PEMELs is generally around 1 g/kW (page 68 of [1] and [4])
	Additional data
	Cost of Ru	18.5	$ g-1	[5]			↓
	Yearly mined Ru	30	tons year-1	[1,2]			ADDITIONAL NOTE: notwithstanding this, with only 200 tons/year of Pt being produced [3], Pt market would support the deployment of up to 4 TW (4000 GW) by the 2030s (page 68 of [1])
	Worldwide reserves	5000	tons	[5,6]
	Targets - Deployed electrolyzers power [1]
	Global (Planned Energy Scenario, by 2030)	100	GW
	Global (Planned Energy Scenario, by 2050)	270	GW
	Global (Transforming Energy Scenario, by 2050)	1.7	TW	Base case from Transforming Energy Scenario
		5	TW	Aggressive EL deployment from Transforming Energy Scenario
		15	TW	Ideal case from Transforming Energy Scenario
	Ru availability for the deployment of AELs based on our cathodes
	Considering the ideal case from IRENA's Transforming Energy Scenario (15 TW by 2050) [1]					Comparing with Pt-based (PEMELs) technologies:
	Supposing a linear increase of the deployment rate of electrolyzers					(same assumptions)
	Supposing all those electrolyzers are AELs based on our technology
	Supposing, for the sake of simplicity, no electrolyzers have been deployed up to date *					↓
	Deployed power 2022	0	TW	* (we are around 0.7 GW worldwide [1], negligible)
	Deployed power 2050	15	TW
	Years for deployment	28	years
	Yearly power deployment (linear)	0.535714	TW year-1
	Mass of Ru used per year	20925.5	kg			Mass of Pt used per year	535714	kg	(based on 1 g/kW reported for PEMELs, [1])
	% of Ru on yearly production	69.7518	%			% of Pt on yearly production	267.857	%
	OUTCOME
	Although Ru is scarcer than Pt, the ultra-low loading of our cathodes alleviates Ru supply issues. Also, on a long term, considering ideal (huge) deployed powers for electrolyzers, Ru demand is not worse than Pt one. Conversely, it seems better, from a pure availability perspective.
	References
	[1] IRENA (2020), Green Hydrogen Cost Reduction: Scaling up Electrolysers to Meet the 1.5⁰C Climate Goal, International Renewable Energy Agency, Abu Dhabi
	[2] https://en.wikipedia.org/wiki/Ruthenium
	[3] https://www.statista.com/statistics/1170691/mine-production-of-platinum-worldwide/
	[4] Fuel Cells and Hydrogen 2 Joint Undertaking -Addendum to the multi-annual work plan 2014 - 2020, Fuel Cells and Hydrogen Joint Undertaking
	[5] https://www.dailymetalprice.com/
	[6] J. Emsley, "Nature's building blocks : an A-Z guide to the elements", 2003
