# Supplementary material for: High-performance alkaline water electrolyzers based on Ru-perturbed Cu nanoplatelets cathode
Source: Nat Commun. 2023 Aug 4;14:4680. doi: 10.1038/s41467-023-40319-5 (PMC10403570; doi:10.1038/s41467-023-40319-5)
Supplement: Supplementary file 4 — Supplementary Data 2 [file 41467_2023_40319_MOESM4_ESM.xlsx]

## Sheet: Description
	RATIONALE AND BOUNDARIES OF THE TECHNO-ECONOMIC ANALYSIS
	For full details on the techno-economic analysis and related assumptions/approximations, please refer to the main TEA Excel file, the experimental section in the main text and/or the dedicated TEA section in the SI

## Sheet: Unitary cost of DEP components
	SINGLE CELL - CAPEX
	Cathode						Anode					Diaphragm
	Ni mesh	Cost [a]	0.00485	$ cm-2			Ni mesh	Cost [a]	0.00485	$ cm-2		Zirfon diaphragm (220 mm)	0.038	$ cm-2
												(380 $ m-2)
	[a] From alibaba.com: NM 48.5 $ m-2; (March 4th 2022)		NOTE: as commercial AEL stacks are based on Ni electrodes, we used the cost of Ni mesh as a reasonable benchmark for the calculation of their CAPEX
	Cost of cathode (only raw materials)						Cost of anode (only raw materials)					Cost of diaphragm
	Unit of standard	1	cm2				Unit of standard	1	cm2			Unit of standard	1	cm2
		0.00485	$ cm-2					0.00485	$ cm-2			Zirfon diaphragm	0.038	$ cm-2
	Unit of standard	1	cell				Unit of standard	1	cell			Unit of standard	1	cell
	Ni-based cathode	0.02425	$ cell-1				Ni-based anode	0.02425	$ cell-1			Zirfon diaphragm	0.19	$ cell-1
	SINGLE CELL - Operating parameters
		Cell voltage	Depending on system case	V	Refer to next sheets
		Current density	Depending on system case	mA cm-2
		Faradaic efficiency	100	%	Supposed 100% for all system configurations
		Single-cell area	5	cm2
		Electricity cost	0.02	$ kWh-1

## Sheet: CAPEX - 1 MW ideal AEL
	CAPEX SCALING RELATIONSHIPS TO MW SCALE
		Average cost of an alkaline electrolyzer
		Stack (1+ MW)		Entire system (10+ MW)
	Low	270	$ kW-1	500	$ kW-1
	Average			750
	High			1000
	Ideal 1 MW system	-	-	600	$ kW-1
	Considering an ideal 1 MW plant
		Total CAPEX	600000	$
						Credit: Green Hydrogen Cost Reduction - Scaliing Up Electrolyzers to Meet the 1.5°C Climate Goal IRENA -International Renewable ENergy
	Cost breakdown
			%	Actual cost			%	Actual cost
		Stack components	45	270000	$ MW-1	BoP	55	330000	$ MW-1
		PTLs	8	21600	$ MW-1	Power supply	50	165000	$ MW-1
		Structural layers	14	37800	$ MW-1	DI circulation	22	72600	$ MW-1
		Small parts	4	10800	$ MW-1	H2 processing	20	66000	$ MW-1
		BPs	7	18900	$ MW-1	Cooling	8	26400	$ MW-1
		Stack assembly and end plates	10	27000	$ MW-1
		DEP	57	153900	$ MW-1
		Cell manufacturing	72	110808	$ MW-1
		Diaphragm	14	21546	$ MW-1
		Anode	11	16929	$ MW-1
		Cathode	4	6156	$ MW-1
	Assuming as reference the paper (Journal of Environmental Chemical Engineering 9 (2021) 106349) where a 1 MW-scale Korean alkaline water electrolyzer is studied:
		Considering that 1 MW is the stack power:
		Cell voltage	1.8	V
		Current density	1	A cm-2
		Electrode area	700	cm2
		Cell power	1.8	W cm-2
			1260	W
		Cells per stack	200	units	→	1000	cells/system
		Stacks in the system	5	units
		Gross system power	1.26	MW
		Stack (cell) efficiency	82	% (at HVV)	HHV = Higher Heating Value
		Stack power	1.0332	MW
	We may then estimate the cost of a single cell (DEP assembly) merging these data from a real plant to the averaged CAPEX costs reported by IRENA:
			% on total stack cost	Single cell CAPEX
		DEP	57	153.9	$
		Cell manufacturing	72	110.808	$
		Diaphragm	14	21.546	$
		Anode	11	16.929	$
		Cathode	4	6.156	$
	For the sake of comparison, we may consider to increase the electrode area of our single cell upon reaching the same power of the one reported above
	In this way, we are comparing two cells which, stacked up to 1000 units, would deliver a ca. 1 MW power (considering 82% cell efficiency)
		Actual power of a single cell (W)					Electrode area to achieve same power as above (cm-2)
		Anode	Ni-based anode				Anode	Ni-based anode			NOTE: major approximation, we supposed upscaling from 1 to higher area results in a linear increase of cost!
		Ni-based cathode	9.91				Ni-based cathode	635.721
		Cost of cathode ($)				Cost of anode ($)				Cost of diaphragm ($)
		Anode	Ni-based anode			Anode	Ni-based anode			Anode	Ni-based anode
		Ni-based cathode	3.08325			Ni-based cathode	3.08325			Ni-based cathode	24.1574
	Summing all the contributions, we get:		NOTE: cell manifacturing CAPEX is set as identical to the one obtained from the above cost breakdown from IRENA data
			% on total stack cost	Single cell CAPEX
		DEP	52.2711	141.132	$
		Cell manufacturing	78.5138	110.808	$
		Diaphragm	17.1169	24.1574	$
		Anode	2.18466	3.08325	$
		Cathode	2.18466	3.08325	$
		Total CAPEX		587232	$
		Based on substituting our cell in the stack and keeping all the other CAPEX contributions constant
		Annual CAPEX		74213.7	$ year-1
		Simply the total CAPEX multiplied by the capital recovery factor obtained as reported below	Divided as
				%	$ year-1
			DEP	24.0334	17836.1
			Rest of the stack	19.7707	14672.6
			BoP	56.1959	41705
	Capital recovery factor	0.126379
	i (discount rate)	0.045	i.e. 4.5%
	n (plant lifetime)	10	years

## Sheet: OPEX - 1 MW ideal AEL
	OPEX - FROM CELL TO MW SCALE
		DATA					ANNUAL OPEX
		Cell voltage (V)						Electricity
		Anode	Ni-based anode						Total current (A)				Gross system power (W)				Gross system power (kWh)					Annual electricity cost ($ year-1)
		Ni-based cathode	1.982	→	Electrochemical performance data were collected on a commercial lab-scale Ni-based single cell AEL (https://www.fuelcellstore.com/alkaline-electrolysis-stack-1-cell). The polarization LSV of the system is reported in Supplementary Fig. 44.				Anode	Ni-based anode			Anode	Ni-based anode			Anode	Ni-based anode			Anode	Ni-based anode
									Ni-based cathode	635721			Ni-based cathode	1.26e+06			Ni-based cathode	1.0584e+07			Ni-based cathode	211680
		Current density (mA cm-2)
		Anode	Ni-based anode
		Ni-based cathode	1000	→				Labor	0.3% of initial CAPEX
									Anode	Ni-based anode
									Ni-based cathode	1761.7	$ year-1
		Single-cell area (cm2)
		Anode	Ni-based anode
		Ni-based cathode	635.721
								Water
									Water consumption (L year-1)				Water-related expenses ($ year-1)
									Anode	Ni-based anode			Anode	Ni-based anode			Water usage	10	L kgH2-1
		Faradaic efficiency	100	%	Supposed 100% for all system configurations				Ni-based cathode	2.0084e+06			Ni-based cathode	2811.75			Water cost	0.0014	$ LH2O-1
		Cells per stack	200	units
		Stacks in the system	5	units
		Stack (cell) efficiency	82	% (at HVV)	HHV = Higher Heating Value
		Electricity cost	0.02	$ kWh-1
								Maintenance	2.5% of initial CAPEX
		Plant lifetime	10	years
			84000	h	350 operating days, 15 for maintainance				Anode	Ni-based anode
									Ni-based cathode	14680.8	$ year-1
		For annual costs	1	year
			8400	h	350 operating days, 15 for maintainance
								Other ancillary costs	1% of initial CAPEX
									Anode	Ni-based anode
									Ni-based cathode	5872.32	$ year-1

## Sheet: Annual H2 productivity at 1 MW
	ANNUAL H2 PRODUCTIVITY - 1 MW SCALE
		Total current (A)						Annual H2 production (kgH2 year-1)
		Anode	Ni-based anode					Anode	Ni-based anode
		Ni-based cathode	635721					Ni-based cathode	200840
		n	2	molH2 mole--1
		F	96485	C mole--1
		MMH2	2.016	g mol-1
		FEH2	100	%	Supposed 100% for all system configurations
		Time	1	year
			30240000	s	350 operating days, 15 for maintainance

## Sheet: H2 production cost
	H2 PRODUCTION COST - 1 MW SCALE
		The production cost is calculated as the sum of the annual OPEX and CAPEX on the annual production of H2
			Annual CAPEX								ANNUAL OPEX	Sum of: electricity, labor, water, maintainance and other costs. No BoP energy feed considered								ANNUAL OPEX	Doubling the OPEXElectricity * (i.e. considering BoP energy feed)
				Anode				Ni-based anode				Anode				Ni-based anode				Anode				Ni-based anode
				Ni-based cathode				74213.7	$ year-1			Ni-based cathode				236807	$ year-1			Ni-based cathode				448487
																					* According to operating AELs, the energy fed to the actual electrolysis process is only 50% of the total energy needed by the plant (considering all the BoP and ancillary auxiliarities)
				Anode				Ni-based anode
				Ni-based cathode				200840	kgH2 year-1
			COST OF PRODUCED H2
												Doubling the OPEXElectricity *
				Anode				Ni-based anode				Anode				Ni-based anode
				Ni-based cathode				1.5486	$ kgH2-1			Ni-based cathode				2.60258	$ kgH2-1
				OPEXElecricity not doubled, no BoP-related energy consumption considered								* According to operating AELs, the energy fed to the actual electrolysis process is only 50% of the total energy needed by the plant (considering all the BoP and ancillary auxiliarities)
