# Supplementary material for: High-performance alkaline water electrolyzers based on Ru-perturbed Cu nanoplatelets cathode
Source: Nat Commun. 2023 Aug 4;14:4680. doi: 10.1038/s41467-023-40319-5 (PMC10403570; doi:10.1038/s41467-023-40319-5)
Supplement: Supplementary file 5 — Source Data [file 41467_2023_40319_MOESM5_ESM.xlsx]

## Sheet: Fig. 1d
Fig. 1d
	Ru@Cu-TM		Cu-TM		Ru (04-0354)		Cu2O (02-6963)		Cu (67-1195)		Ti (04-3416)
	2 Theta (degree)	Intensity (a.u.)	2 Theta (degree)	Intensity (a.u.)	2 Theta (degree)	Intensity (a.u.)	2 Theta (degree)	Intensity (a.u.)	2 Theta (degree)	Intensity (a.u.)	2 Theta (degree)	Intensity (a.u.)
	20.0131	3474.1	20.0131	2404.8	37.728	25.5	29.625	5.1	43.367	100	35.085	25.1
	20.0391	3481.4	20.0391	2199.1	42.174	24.3	36.495	100	50.509	44.4	38.405	25.5
	20.0651	3373.9	20.0651	2399.4	43.431	100	42.392	36.3	74.222	20.6	40.163	100
	20.0911	3443.5	20.0911	2370.3	57.857	13.2	52.567	1.3			52.991	13.3
	20.1171	3390.2	20.1171	2320.7	68.114	15.4	61.504	32.7			62.941	14.5
	20.1431	3413.2	20.1431	2381.1	77.97	15.3	65.686	0			70.64	14.5
	20.1691	3502.1	20.1691	2364.1	80.579	2.3	69.734	0.4			74.145	2
	20.1951	3377.7	20.1951	2194.6	83.461	16.9	73.679	27.4			76.199	15
	20.2211	3445.6	20.2211	2362	84.32	12.4	77.546	6.1			77.343	10.7
	20.2471	3443.2	20.2471	2231.9							82.267	2
	20.2731	3422.3	20.2731	2236.6							86.741	2.6
	20.2991	3456.7	20.2991	2337.5
	20.3251	3444.1	20.3251	2209.9
	20.3511	3487.2	20.3511	2351.4
	20.3771	3387.8	20.3771	2223
	20.4031	3309.2	20.4031	2345.8
	20.4291	3371.4	20.4291	2202.7
	20.4551	3336.5	20.4551	2303.5
	20.4811	3455.7	20.4811	2258.4
	20.5071	3338.5	20.5071	2319.5
	20.5331	3364.2	20.5331	2254.5
	20.5591	3442.4	20.5591	2216.6
	20.5851	3299.4	20.5851	2218.3
	20.6111	3437.7	20.6111	2256.4
	20.6371	3203.2	20.6371	2177.2
	20.6631	3250.3	20.6631	2241.4
	20.6891	3445.1	20.6891	2211.9
	20.7151	3346.5	20.7151	2269.2
	20.7411	3362.5	20.7411	2247.4
	20.7671	3352.6	20.7671	2263
	20.7931	3323.5	20.7931	2221.3
	20.8191	3323.3	20.8191	2140.8
	20.8451	3218.8	20.8451	2240.1
	20.8711	3240.3	20.8711	2240.4
	20.8971	3327.5	20.8971	2189.3
	20.9231	3307.4	20.9231	2239.4
	20.9491	3262.4	20.9491	2176.9
	20.9751	3190.4	20.9751	2210.6
	21.0011	3213.8	21.0011	2221
	21.0271	3285.2	21.0271	2238.1
	21.0531	3219.3	21.0531	2198.3
	21.0791	3150.4	21.0791	2235
	21.1051	3254.7	21.1051	2129.7
	21.1311	3316.4	21.1311	2085.2
	21.1571	3226.8	21.1571	2145.5
	21.1831	3188	21.1831	2129.7
	21.2091	3344.5	21.2091	2189.8
	21.2351	3197.7	21.2351	2215.9
	21.2611	3259.1	21.2611	2170
	21.2871	3342.5	21.2871	2173.1
	21.3131	3249.5	21.3131	2093.2
	21.3391	3269.4	21.3391	2081
	21.3651	3219.7	21.3651	2084.9
	21.3911	3198.7	21.3911	2108.3
	21.4171	3202.8	21.4171	2131.9
	21.4431	3148.1	21.4431	2119.1
	21.4691	3189.6	21.4691	2074.1
	21.4951	3110.9	21.4951	2077
	21.5211	3213.7	21.5211	2128.9
	21.5471	3212.2	21.5471	2053
	21.5731	3159.4	21.5731	2101.3
	21.5991	3220.3	21.5991	2059
	21.6251	3171.2	21.6251	2098.1
	21.6511	3137.9	21.6511	2154.8
	21.6771	3208.7	21.6771	2068.1
	21.7031	3136.1	21.7031	2000.9
	21.7291	3135.1	21.7291	2066
	21.7551	3098	21.7551	2069
	21.7811	3190.8	21.7811	2072
	21.8071	3129.3	21.8071	2085.2
	21.8331	3101	21.8331	2080
	21.8591	3063	21.8591	2070
	21.8851	3227.7	21.8851	2130.9
	21.9111	3048.8	21.9111	2066.1
	21.9371	3130.1	21.9371	2017.9
	21.9631	3055.9	21.9631	2081
	21.9891	2991.8	21.9891	2021.9
	22.0151	3136.9	22.0151	2035
	22.0411	3077	22.0411	2002.7
	22.0671	3243.9	22.0671	2055
	22.0931	3057.9	22.0931	2037
	22.1191	2956.2	22.1191	2142.8
	22.1451	3039.9	22.1451	1973.8
	22.1711	3150.1	22.1711	1965.8
	22.1971	2883.6	22.1971	2070
	22.2231	3115.2	22.2231	2012.7
	22.2491	3050.9	22.2491	2017.9
	22.2751	2982	22.2751	1992.4
	22.3011	3070	22.3011	2105.9
	22.3271	3135.3	22.3271	2006.7
	22.3531	2964.2	22.3531	1977.2
	22.3791	2978.4	22.3791	2019.8
	22.4051	2986.4	22.4051	1960.4
	22.4311	2967.3	22.4311	1993.6
	22.4571	2946.3	22.4571	1994.1
	22.4831	2984.8	22.4831	1991.9
	22.5091	3056.1	22.5091	2008.1
	22.5351	2880	22.5351	1978.2
	22.5611	3013.1	22.5611	2001.1
	22.5871	2976.8	22.5871	1885.7
	22.6131	2980.8	22.6131	1915.7
	22.6391	3001.5	22.6391	1944.3
	22.6651	2957.3	22.6651	1967.5
	22.6911	2964.2	22.6911	1947.2
	22.7171	2877	22.7171	1955
	22.7431	2925.3	22.7431	1873.4
	22.7691	2951.7	22.7691	1912.7
	22.7951	2925.1	22.7951	2042.9
	22.8211	2878.4	22.8211	1917.9
	22.8471	2916.3	22.8471	1976.7
	22.8731	2982.2	22.8731	1970.2
	22.8991	2921	22.8991	1927.2
	22.9251	2833.5	22.9251	1918.7
	22.9511	2981.8	22.9511	1901.7
	22.9771	2900.9	22.9771	1899.1
	23.0031	2885.6	23.0031	2025.9
	23.0291	2892.9	23.0291	2029.8
	23.0551	2878.6	23.0551	1943.8
	23.0811	2892.1	23.0811	1864.1
	23.1071	2837.5	23.1071	1939.8
	23.1331	2945.3	23.1331	1902.3
	23.1591	2856.7	23.1591	1894.1
	23.1851	2896.6	23.1851	1891.7
	23.2111	2862	23.2111	1886.7
	23.2371	2768.4	23.2371	1913.7
	23.2631	2868.6	23.2631	1865.6
	23.2891	2889.9	23.2891	1829.7
	23.3151	2851.6	23.3151	1858.8
	23.3411	2854.7	23.3411	1826.7
	23.3671	2762.4	23.3671	1881.7
	23.3931	2747	23.3931	1806.5
	23.4191	2763.1	23.4191	1836.7
	23.4451	2690.2	23.4451	1926.7
	23.4711	2842.7	23.4711	1848
	23.4971	2739.3	23.4971	1817.5
	23.5231	2790.4	23.5231	1929.8
	23.5491	2710.4	23.5491	1802.5
	23.5751	2831.5	23.5751	1878
	23.6011	2771.2	23.6011	1770.3
	23.6271	2742.7	23.6271	1859.1
	23.6531	2745	23.6531	1801.5
	23.6791	2727.3	23.6791	1807.5
	23.7051	2824.5	23.7051	1791.4
	23.7311	2818.5	23.7311	1889
	23.7571	2752.1	23.7571	1842.8
	23.7831	2775	23.7831	1883.3
	23.8091	2635.6	23.8091	1835.9
	23.8351	2675.4	23.8351	1809.6
	23.8611	2654	23.8611	1846.6
	23.8871	2667.1	23.8871	1735.3
	23.9131	2686.5	23.9131	1816.9
	23.9391	2800.7	23.9391	1821.1
	23.9651	2754.6	23.9651	1762.6
	23.9911	2660.5	23.9911	1759.3
	24.0171	2640.9	24.0171	1852.4
	24.0431	2708.9	24.0431	1800.5
	24.0691	2700.7	24.0691	1809.5
	24.0951	2705.3	24.0951	1815.5
	24.1211	2540.9	24.1211	1792.5
	24.1471	2641.1	24.1471	1748.4
	24.1731	2775.4	24.1731	1825.6
	24.1991	2671.8	24.1991	1736.6
	24.2251	2629.9	24.2251	1721.7
	24.2511	2650.6	24.2511	1679.1
	24.2771	2617.2	24.2771	1711.7
	24.3031	2627.1	24.3031	1687.3
	24.3291	2684.2	24.3291	1781.5
	24.3551	2626.1	24.3551	1707.3
	24.3811	2681.2	24.3811	1755.4
	24.4071	2697.7	24.4071	1716
	24.4331	2701.3	24.4331	1749.4
	24.4591	2640.1	24.4591	1731.4
	24.4851	2661.5	24.4851	1714
	24.5111	2632.1	24.5111	1718.3
	24.5371	2693.7	24.5371	1781.4
	24.5631	2623.1	24.5631	1764.4
	24.5891	2684.2	24.5891	1703.3
	24.6151	2585	24.6151	1703.7
	24.6411	2597.2	24.6411	1658.7
	24.6671	2705.3	24.6671	1727.4
	24.6931	2712.4	24.6931	1782.3
	24.7191	2680.8	24.7191	1691.7
	24.7451	2559	24.7451	1695.3
	24.7711	2658.2	24.7711	1690.3
	24.7971	2617.1	24.7971	1734.4
	24.8231	2610.1	24.8231	1707.3
	24.8491	2536.8	24.8491	1655.7
	24.8751	2498.9	24.8751	1683.3
	24.9011	2580.1	24.9011	1734.1
	24.9271	2616.1	24.9271	1625.2
	24.9531	2496.3	24.9531	1758.1
	24.9791	2537.9	24.9791	1677.3
	25.0051	2576	25.0051	1649.2
	25.0311	2589	25.0311	1677.3
	25.0571	2517.9	25.0571	1690.3
	25.0831	2559	25.0831	1672.3
	25.1091	2451.3	25.1091	1635.5
	25.1351	2516.9	25.1351	1631.2
	25.1611	2496.9	25.1611	1614.1
	25.1871	2521.9	25.1871	1726.4
	25.2131	2395	25.2131	1580.2
	25.2391	2473.4	25.2391	1624.5
	25.2651	2513.1	25.2651	1626.8
	25.2911	2522.5	25.2911	1687.4
	25.3171	2495.6	25.3171	1674.8
	25.3431	2452.2	25.3431	1613.9
	25.3691	2500.6	25.3691	1635.5
	25.3951	2426.2	25.3951	1686.8
	25.4211	2469.2	25.4211	1716.7
	25.4471	2418.7	25.4471	1534
	25.4731	2440.2	25.4731	1656.6
	25.4991	2519.9	25.4991	1605.1
	25.5251	2478.8	25.5251	1594.1
	25.5511	2410.1	25.5511	1591.3
	25.5771	2393.3	25.5771	1597.9
	25.6031	2362.8	25.6031	1658.7
	25.6291	2518.3	25.6291	1569.4
	25.6551	2464.8	25.6551	1687.3
	25.6811	2411.7	25.6811	1568.1
	25.7071	2453.9	25.7071	1524.8
	25.7331	2365.8	25.7331	1682.8
	25.7591	2444.8	25.7591	1588.1
	25.7851	2412.7	25.7851	1568.1
	25.8111	2357.8	25.8111	1515.8
	25.8371	2345.6	25.8371	1610.1
	25.8631	2445.8	25.8631	1633.9
	25.8891	2354.6	25.8891	1557
	25.9151	2401.7	25.9151	1541
	25.9411	2386.2	25.9411	1632.9
	25.9671	2429.2	25.9671	1574.2
	25.9931	2388.9	25.9931	1566.1
	26.0191	2405.4	26.0191	1529.9
	26.0451	2420.7	26.0451	1544
	26.0711	2400.7	26.0711	1573.1
	26.0971	2435.4	26.0971	1615.9
	26.1231	2388.9	26.1231	1531.9
	26.1491	2407.1	26.1491	1542
	26.1751	2432.2	26.1751	1547
	26.2011	2354.7	26.2011	1564.1
	26.2271	2281.3	26.2271	1530.9
	26.2531	2347.7	26.2531	1522.9
	26.2791	2336.5	26.2791	1566
	26.3051	2289.1	26.3051	1527.8
	26.3311	2434.2	26.3311	1532.9
	26.3571	2345.8	26.3571	1504.6
	26.3831	2327.5	26.3831	1513.9
	26.4091	2378.4	26.4091	1542
	26.4351	2291.2	26.4351	1583.6
	26.4611	2344.8	26.4611	1496.6
	26.4871	2299.4	26.4871	1547
	26.5131	2377.6	26.5131	1494.2
	26.5391	2367.5	26.5391	1542
	26.5651	2276.6	26.5651	1545.1
	26.5911	2287.4	26.5911	1536
	26.6171	2222.3	26.6171	1508.5
	26.6431	2256.6	26.6431	1530
	26.6691	2267.6	26.6691	1501.1
	26.6951	2292.5	26.6951	1485.9
	26.7211	2235.3	26.7211	1578.1
	26.7471	2260.2	26.7471	1518.9
	26.7731	2269.6	26.7731	1544
	26.7991	2220	26.7991	1452.5
	26.8251	2270.3	26.8251	1478.6
	26.8511	2252.4	26.8511	1501.9
	26.8771	2309.5	26.8771	1498.9
	26.9031	2299.5	26.9031	1523
	26.9291	2211.9	26.9291	1466.6
	26.9551	2271.6	26.9551	1474.1
	26.9811	2273.4	26.9811	1523
	27.0071	2319.5	27.0071	1514.8
	27.0331	2310.5	27.0331	1516.8
	27.0591	2247.6	27.0591	1498.1
	27.0851	2338.5	27.0851	1538
	27.1111	2294.5	27.1111	1420.8
	27.1371	2251.4	27.1371	1470.9
	27.1631	2268.4	27.1631	1461.8
	27.1891	2166.5	27.1891	1482.2
	27.2151	2272.6	27.2151	1510.1
	27.2411	2194.3	27.2411	1437.8
	27.2671	2270.6	27.2671	1543
	27.2931	2267.1	27.2931	1431.9
	27.3191	2266.6	27.3191	1457.2
	27.3451	2184.2	27.3451	1509.9
	27.3711	2240.1	27.3711	1509.8
	27.3971	2144.5	27.3971	1481.6
	27.4231	2177.7	27.4231	1504.8
	27.4491	2117.4	27.4491	1459.5
	27.4751	2220.3	27.4751	1399.7
	27.5011	2265.4	27.5011	1462.8
	27.5271	2210.7	27.5271	1439.2
	27.5531	2231.4	27.5531	1515.6
	27.5791	2152.2	27.5791	1441.8
	27.6051	2163.8	27.6051	1465.1
	27.6311	2120.4	27.6311	1393.1
	27.6571	2207.7	27.6571	1400.3
	27.6831	2119.6	27.6831	1470.3
	27.7091	2122.9	27.7091	1433.2
	27.7351	2186.3	27.7351	1483.4
	27.7611	2169.7	27.7611	1526.9
	27.7871	2196.3	27.7871	1446.8
	27.8131	2159.6	27.8131	1454.5
	27.8391	2150.2	27.8391	1433.8
	27.8651	2037	27.8651	1462.2
	27.8911	2149.9	27.8911	1424.9
	27.9171	2154.6	27.9171	1368
	27.9431	2167.2	27.9431	1461.8
	27.9691	2207.5	27.9691	1334
	27.9951	2177.8	27.9951	1382.3
	28.0211	2116.1	28.0211	1483.9
	28.0471	2194.3	28.0471	1482.4
	28.0731	2137.8	28.0731	1423.9
	28.0991	2137.8	28.0991	1357.4
	28.1251	2056	28.1251	1461.5
	28.1511	2083.3	28.1511	1474.3
	28.1771	2108.9	28.1771	1364.3
	28.2031	2137.5	28.2031	1313.7
	28.2291	2043.9	28.2291	1402.2
	28.2551	2130.4	28.2551	1439.4
	28.2811	2136.3	28.2811	1375.4
	28.3071	2109	28.3071	1432
	28.3331	1970.5	28.3331	1389.1
	28.3591	2060	28.3591	1401.2
	28.3851	2099.6	28.3851	1358.5
	28.4111	2145.5	28.4111	1359.9
	28.4371	2068.1	28.4371	1348.9
	28.4631	2094.9	28.4631	1360.4
	28.4891	2060	28.4891	1323.9
	28.5151	2087.1	28.5151	1394.7
	28.5411	2095.2	28.5411	1430.3
	28.5671	2010.6	28.5671	1301.7
	28.5931	1970.5	28.5931	1333.8
	28.6191	1988.6	28.6191	1354.9
	28.6451	1991.9	28.6451	1339.6
	28.6711	2069.1	28.6711	1348.1
	28.6971	2047.9	28.6971	1325.9
	28.7231	2057	28.7231	1326.7
	28.7491	2005.7	28.7491	1345.9
	28.7751	2045.9	28.7751	1430.3
	28.8011	2038.9	28.8011	1341.8
	28.8271	2066.1	28.8271	1373.4
	28.8531	2135.8	28.8531	1371.3
	28.8791	1983.6	28.8791	1276.5
	28.9051	2112.6	28.9051	1285.5
	28.9311	1943.8	28.9311	1391.7
	28.9571	1992.6	28.9571	1291.6
	28.9831	2024.8	28.9831	1312.7
	29.0091	1985	29.0091	1281.5
	29.0351	2026.8	29.0351	1366
	29.0611	2035.9	29.0611	1333.8
	29.0871	1911	29.0871	1297.7
	29.1131	2049.9	29.1131	1290.6
	29.1391	2006.1	29.1391	1323.2
	29.1651	2059.1	29.1651	1331.7
	29.1911	1932.9	29.1911	1338.9
	29.2171	1970.8	29.2171	1253.4
	29.2431	2051	29.2431	1324.7
	29.2691	1979.9	29.2691	1304.5
	29.2951	1959.8	29.2951	1268.5
	29.3211	1971.8	29.3211	1319.6
	29.3471	1925.7	29.3471	1268.5
	29.3731	2064.1	29.3731	1232
	29.3991	2002.1	29.3991	1251.6
	29.4251	2050	29.4251	1285.5
	29.4511	1950.2	29.4511	1301.5
	29.4771	1953	29.4771	1256.2
	29.5031	1966.8	29.5031	1250.4
	29.5291	1962.5	29.5291	1229.2
	29.5551	2053	29.5551	1305.5
	29.5811	1923.2	29.5811	1310.6
	29.6071	2007.1	29.6071	1247.6
	29.6331	1979.6	29.6331	1254.3
	29.6591	1995.9	29.6591	1252.4
	29.6851	1981.7	29.6851	1289
	29.7111	2026.9	29.7111	1260.9
	29.7371	1973.5	29.7371	1215.1
	29.7631	2021.9	29.7631	1279.5
	29.7891	2026.9	29.7891	1273.5
	29.8151	1984.9	29.8151	1182.3
	29.8411	1968.8	29.8411	1311.6
	29.8671	1843.6	29.8671	1196.3
	29.8931	1913.2	29.8931	1193
	29.9191	1958.4	29.9191	1217.1
	29.9451	1842.8	29.9451	1245.3
	29.9711	1818.5	29.9711	1255.6
	29.9971	1903.5	29.9971	1242.1
	30.0231	1843.6	30.0231	1240.4
	30.0491	1903.7	30.0491	1214.4
	30.0751	1965.5	30.0751	1229.2
	30.1011	1918.3	30.1011	1194.7
	30.1271	1797.5	30.1271	1221.1
	30.1531	1842.8	30.1531	1195
	30.1791	1866.6	30.1791	1181.3
	30.2051	1847.8	30.2051	1153.7
	30.2311	1854	30.2311	1189.6
	30.2571	1806.5	30.2571	1195.3
	30.2831	1903.3	30.2831	1154.8
	30.3091	1802.5	30.3091	1170.8
	30.3351	1876.7	30.3351	1147.2
	30.3611	1810.6	30.3611	1112.5
	30.3871	1885.3	30.3871	1160.3
	30.4131	1714.3	30.4131	1123.2
	30.4391	1827.4	30.4391	1170.7
	30.4651	1802.5	30.4651	1189.6
	30.4911	1829.6	30.4911	1124.2
	30.5171	1829.7	30.5171	1220.1
	30.5431	1813.6	30.5431	1141.7
	30.5691	1781.4	30.5691	1188.9
	30.5951	1809.5	30.5951	1213.4
	30.6211	1727.1	30.6211	1150.7
	30.6471	1740.2	30.6471	1147.7
	30.6731	1787	30.6731	1118.4
	30.6991	1726.7	30.6991	1144.5
	30.7251	1734.4	30.7251	1138.2
	30.7511	1742.2	30.7511	1100.4
	30.7771	1796.5	30.7771	1100.4
	30.8031	1739.3	30.8031	1058.4
	30.8291	1771.3	30.8291	1080.3
	30.8551	1836.6	30.8551	1135.2
	30.8811	1673.3	30.8811	1146.2
	30.9071	1687.4	30.9071	1137.1
	30.9331	1831.4	30.9331	1119.8
	30.9591	1748	30.9591	1086.6
	30.9851	1737.1	30.9851	1183.9
	31.0111	1788.4	31.0111	1141.7
	31.0371	1633.5	31.0371	1088.4
	31.0631	1616.4	31.0631	1102.4
	31.0891	1680.1	31.0891	1100.6
	31.1151	1650.8	31.1151	1061.3
	31.1411	1700.3	31.1411	1070.1
	31.1671	1696.5	31.1671	1096.7
	31.1931	1702.6	31.1931	1055.3
	31.2191	1714.7	31.2191	1099.3
	31.2451	1767.8	31.2451	1092.5
	31.2711	1701.3	31.2711	1109.2
	31.2971	1655.1	31.2971	1017.9
	31.3231	1631.5	31.3231	1093.4
	31.3491	1691.7	31.3491	1087.7
	31.3751	1698.2	31.3751	996.8
	31.4011	1703.9	31.4011	987.8
	31.4271	1707	31.4271	1108.5
	31.4531	1731.1	31.4531	1067.2
	31.4791	1699.9	31.4791	1029
	31.5051	1638.3	31.5051	1118.2
	31.5311	1630.9	31.5311	1063.3
	31.5571	1650.1	31.5571	1044.2
	31.5831	1635.3	31.5831	1050.3
	31.6091	1626.8	31.6091	1085.6
	31.6351	1622.8	31.6351	1063.3
	31.6611	1628.8	31.6611	1011.8
	31.6871	1655.1	31.6871	1031
	31.7131	1578.6	31.7131	1001.5
	31.7391	1667.2	31.7391	1029
	31.7651	1630.2	31.7651	984.9
	31.7911	1715.7	31.7911	1020.8
	31.8171	1652.1	31.8171	1041.1
	31.8431	1643.2	31.8431	1020
	31.8691	1689.9	31.8691	1004.9
	31.8951	1662.2	31.8951	1016.9
	31.9211	1614.9	31.9211	968.1
	31.9471	1665.7	31.9471	1002.9
	31.9731	1634.8	31.9731	1031
	31.9991	1553.1	31.9991	1028
	32.0251	1615.4	32.0251	973.7
	32.0511	1625.5	32.0511	1015.9
	32.0771	1651.8	32.0771	979.1
	32.1031	1560	32.1031	995.9
	32.1291	1550	32.1291	956.6
	32.1551	1631.2	32.1551	1042
	32.1811	1565	32.1811	1016
	32.2071	1595.5	32.2071	972.5
	32.2331	1600.9	32.2331	1010
	32.2591	1626.8	32.2591	1039.1
	32.2851	1609.1	32.2851	1050
	32.3111	1597.1	32.3111	990.9
	32.3371	1641.8	32.3371	1027
	32.3631	1626	32.3631	969.3
	32.3891	1596.2	32.3891	961.7
	32.4151	1641.8	32.4151	937.2
	32.4411	1493.7	32.4411	917.4
	32.4671	1596.3	32.4671	967.6
	32.4931	1607.4	32.4931	968.7
	32.5191	1617.4	32.5191	963.6
	32.5451	1499.9	32.5451	941.8
	32.5711	1554	32.5711	957.1
	32.5971	1555.1	32.5971	978.5
	32.6231	1559	32.6231	900.8
	32.6491	1605.9	32.6491	944.2
	32.6751	1517.7	32.6751	960.1
	32.7011	1563	32.7011	956.9
	32.7271	1558	32.7271	912.8
	32.7531	1591.5	32.7531	905.8
	32.7791	1488.1	32.7791	948.2
	32.8051	1509.8	32.8051	984.7
	32.8311	1609.7	32.8311	918.9
	32.8571	1565	32.8571	932.2
	32.8831	1499.8	32.8831	989.8
	32.9091	1555.1	32.9091	933.4
	32.9351	1500.9	32.9351	919.8
	32.9611	1585.1	32.9611	937.8
	32.9871	1554.1	32.9871	963.6
	33.0131	1521.9	33.0131	920.4
	33.0391	1465.6	33.0391	874.1
	33.0651	1480.4	33.0651	893.7
	33.0911	1540	33.0911	931.2
	33.1171	1488.5	33.1171	921
	33.1431	1501.8	33.1431	970.7
	33.1691	1472.1	33.1691	892.3
	33.1951	1450.5	33.1951	901.3
	33.2211	1409.7	33.2211	939.8
	33.2471	1474.3	33.2471	909.9
	33.2731	1554.1	33.2731	903.8
	33.2991	1500.9	33.2991	968.9
	33.3251	1517.8	33.3251	899.8
	33.3511	1505.9	33.3511	918.8
	33.3771	1388.7	33.3771	906.8
	33.4031	1551.1	33.4031	919.4
	33.4291	1453.1	33.4291	874.5
	33.4551	1551.1	33.4551	899.2
	33.4811	1480.9	33.4811	949.8
	33.5071	1448.5	33.5071	867.1
	33.5331	1406.1	33.5331	855.7
	33.5591	1461.8	33.5591	908.8
	33.5851	1580.2	33.5851	923.4
	33.6111	1473.9	33.6111	925.8
	33.6371	1506.8	33.6371	871.1
	33.6631	1551.1	33.6631	854.3
	33.6891	1473.9	33.6891	939.8
	33.7151	1509.7	33.7151	963.4
	33.7411	1507.8	33.7411	902.3
	33.7671	1453.8	33.7671	920.8
	33.7931	1468	33.7931	881
	33.8191	1435	33.8191	870.5
	33.8451	1454.5	33.8451	886.2
	33.8711	1481.9	33.8711	873.7
	33.8971	1400.2	33.8971	894.2
	33.9231	1477.4	33.9231	851.3
	33.9491	1423.8	33.9491	899.8
	33.9751	1463.6	33.9751	936.4
	34.0011	1545	34.0011	879.1
	34.0271	1404.2	34.0271	846.9
	34.0531	1527.9	34.0531	904.8
	34.0791	1489.5	34.0791	894.7
	34.1051	1521.9	34.1051	862
	34.1311	1448.1	34.1311	893.7
	34.1571	1380.1	34.1571	874.1
	34.1831	1468	34.1831	856.7
	34.2091	1481.2	34.2091	819.2
	34.2351	1454.5	34.2351	910.3
	34.2611	1416.3	34.2611	869.8
	34.2871	1439.6	34.2871	879
	34.3131	1383.8	34.3131	896.2
	34.3391	1435	34.3391	880.6
	34.3651	1504.3	34.3651	842.8
	34.3911	1444.3	34.3911	880.4
	34.4171	1465.3	34.4171	877.7
	34.4431	1395.1	34.4431	863
	34.4691	1415.8	34.4691	832.6
	34.4951	1471.1	34.4951	923.2
	34.5211	1424.9	34.5211	860.4
	34.5471	1491.1	34.5471	925.2
	34.5731	1400.7	34.5731	872.7
	34.5991	1413.2	34.5991	867.1
	34.6251	1440.4	34.6251	832.9
	34.6511	1487.9	34.6511	869.7
	34.6771	1534	34.6771	836.9
	34.7031	1398.3	34.7031	899.3
	34.7291	1403.7	34.7291	815.6
	34.7551	1535.9	34.7551	823
	34.7811	1420.8	34.7811	907.8
	34.8071	1506.1	34.8071	927.2
	34.8331	1561.2	34.8331	887.6
	34.8591	1616.4	34.8591	918.4
	34.8851	1559	34.8851	988.1
	34.9111	1648	34.9111	952.3
	34.9371	1668.8	34.9371	1054.9
	34.9631	1718.3	34.9631	1089.1
	34.9891	1820.6	34.9891	1092.4
	35.0151	1880	35.0151	1185.9
	35.0411	2011.9	35.0411	1230.4
	35.0671	2170.7	35.0671	1381.1
	35.0931	2160.6	35.0931	1464.5
	35.1191	2337.5	35.1191	1573.9
	35.1451	2345.7	35.1451	1542
	35.1711	2381.6	35.1711	1518
	35.1971	2392	35.1971	1544
	35.2231	2363	35.2231	1430.9
	35.2491	2330.5	35.2491	1355.4
	35.2751	2187.3	35.2751	1215.4
	35.3011	2129.7	35.3011	1172.4
	35.3271	2012.1	35.3271	1095.9
	35.3531	1902.1	35.3531	1046.1
	35.3791	1851.8	35.3791	1042.1
	35.4051	1777.4	35.4051	954.6
	35.4311	1805.5	35.4311	959.6
	35.4571	1648.2	35.4571	894.7
	35.4831	1701.3	35.4831	884.7
	35.5091	1689.4	35.5091	917.9
	35.5351	1614.1	35.5351	868.7
	35.5611	1624.8	35.5611	837.4
	35.5871	1628.8	35.5871	875.5
	35.6131	1537	35.6131	842.2
	35.6391	1510.9	35.6391	854.7
	35.6651	1510.9	35.6651	848.7
	35.6911	1505.8	35.6911	853
	35.7171	1486.7	35.7171	849
	35.7431	1521	35.7431	858.7
	35.7691	1489.7	35.7691	794.6
	35.7951	1490.5	35.7951	842.2
	35.8211	1504.9	35.8211	829.6
	35.8471	1498.9	35.8471	839.6
	35.8731	1510.8	35.8731	885.2
	35.8991	1473.6	35.8991	858
	35.9251	1520.8	35.9251	819
	35.9511	1478.9	35.9511	838.6
	35.9771	1597.5	35.9771	865.4
	36.0031	1607.1	36.0031	890.7
	36.0291	1568.1	36.0291	887.7
	36.0551	1556.1	36.0551	819.8
	36.0811	1572.2	36.0811	918.4
	36.1071	1587.4	36.1071	886.6
	36.1331	1742.2	36.1331	863
	36.1591	1802.5	36.1591	908.3
	36.1851	1823.6	36.1851	965.6
	36.2111	1960.8	36.2111	970.9
	36.2371	1909.1	36.2371	904.3
	36.2631	1997.2	36.2631	941.8
	36.2891	2098.2	36.2891	921.4
	36.3151	2224.3	36.3151	909.8
	36.3411	2309.5	36.3411	945.5
	36.3671	2475.4	36.3671	993.8
	36.3931	2705.8	36.3931	913.3
	36.4191	2768.9	36.4191	956.3
	36.4451	2890.9	36.4451	997.8
	36.4711	3121.2	36.4711	1004.9
	36.4971	3100.2	36.4971	985.6
	36.5231	3150.6	36.5231	992.7
	36.5491	3196.2	36.5491	1023
	36.5751	2994.5	36.5751	993.8
	36.6011	2947.7	36.6011	1011.8
	36.6271	2818.4	36.6271	983.4
	36.6531	2589.1	36.6531	1025
	36.6791	2445.3	36.6791	975.7
	36.7051	2316.5	36.7051	987.6
	36.7311	2081.1	36.7311	960.6
	36.7571	1997.2	36.7571	965.1
	36.7831	1888.4	36.7831	982.6
	36.8091	1873.2	36.8091	945.2
	36.8351	1785.4	36.8351	1003.9
	36.8611	1666.4	36.8611	988.2
	36.8871	1638.9	36.8871	926
	36.9131	1646.4	36.9131	899.2
	36.9391	1570.3	36.9391	932.1
	36.9651	1435.7	36.9651	907.4
	36.9911	1496.4	36.9911	940.8
	37.0171	1549.2	37.0171	806.4
	37.0431	1465.2	37.0431	846.3
	37.0691	1490.5	37.0691	843.2
	37.0951	1429.2	37.0951	882.3
	37.1211	1451.5	37.1211	863
	37.1471	1393.7	37.1471	822.6
	37.1731	1398.7	37.1731	805.6
	37.1991	1384.5	37.1991	837.1
	37.2251	1410.3	37.2251	791.5
	37.2511	1396.1	37.2511	800.7
	37.2771	1404.7	37.2771	817.6
	37.3031	1363	37.3031	866.1
	37.3291	1350.9	37.3291	807.7
	37.3551	1392.7	37.3551	823.6
	37.3811	1269.5	37.3811	770.5
	37.4071	1279.4	37.4071	779.6
	37.4331	1251.3	37.4331	785.6
	37.4591	1329.4	37.4591	785.5
	37.4851	1349.1	37.4851	796.8
	37.5111	1294.5	37.5111	741.4
	37.5371	1404.7	37.5371	772.5
	37.5631	1291.5	37.5631	739.3
	37.5891	1301.5	37.5891	798.4
	37.6151	1377.8	37.6151	788.7
	37.6411	1360.6	37.6411	809.6
	37.6671	1389.7	37.6671	787.5
	37.6931	1256.4	37.6931	797.6
	37.7191	1322.7	37.7191	772.5
	37.7451	1313.7	37.7451	816.8
	37.7711	1369.7	37.7711	744.4
	37.7971	1278.4	37.7971	798.8
	37.8231	1335.6	37.8231	754.5
	37.8491	1399.7	37.8491	762.5
	37.8751	1349.9	37.8751	727.2
	37.9011	1332.8	37.9011	724.2
	37.9271	1286.5	37.9271	790.5
	37.9531	1369.7	37.9531	709.4
	37.9791	1426.9	37.9791	792.7
	38.0051	1377	38.0051	784.6
	38.0311	1387.7	38.0311	840.6
	38.0571	1445.4	38.0571	788.6
	38.0831	1410.3	38.0831	804.4
	38.1091	1474.6	38.1091	725.2
	38.1351	1532.9	38.1351	889.1
	38.1611	1595.1	38.1611	865.7
	38.1871	1657.7	38.1871	911.3
	38.2131	1868.6	38.2131	995.9
	38.2391	2144.2	38.2391	1038
	38.2651	2247.9	38.2651	1205.7
	38.2911	2521.9	38.2911	1427.8
	38.3171	2915.4	38.3171	1646
	38.3431	3540.9	38.3431	1941.8
	38.3691	3895.6	38.3691	2154.2
	38.3951	4294.8	38.3951	2549.8
	38.4211	4311.4	38.4211	2773.4
	38.4471	4360.5	38.4471	2843.6
	38.4731	4437.2	38.4731	2866.9
	38.4991	4411.7	38.4991	2950.2
	38.5251	4233.7	38.5251	2979.4
	38.5511	3983.8	38.5511	2715.3
	38.5771	3641.3	38.5771	2494.6
	38.6031	3236.3	38.6031	2287.5
	38.6291	3037.4	38.6291	1926.2
	38.6551	2711.8	38.6551	1727.1
	38.6811	2356.8	38.6811	1443.4
	38.7071	2135.2	38.7071	1331.6
	38.7331	1977.5	38.7331	1178.9
	38.7591	1769.2	38.7591	1076.5
	38.7851	1698.9	38.7851	945.5
	38.8111	1582.2	38.8111	945.5
	38.8371	1550	38.8371	887.2
	38.8631	1383.1	38.8631	786.6
	38.8891	1453.5	38.8891	844.9
	38.9151	1414.8	38.9151	723
	38.9411	1397.2	38.9411	750.4
	38.9671	1359.9	38.9671	764.5
	38.9931	1303.7	38.9931	730.1
	39.0191	1423.5	39.0191	719.8
	39.0451	1394.9	39.0451	721.6
	39.0711	1368	39.0711	674.9
	39.0971	1321	39.0971	681.3
	39.1231	1330.6	39.1231	705.4
	39.1491	1344.1	39.1491	701.8
	39.1751	1359.9	39.1751	710.1
	39.2011	1382.1	39.2011	755.4
	39.2271	1308.7	39.2271	688.7
	39.2531	1292.6	39.2531	725.9
	39.2791	1249.3	39.2791	686
	39.3051	1281.5	39.3051	663.9
	39.3311	1217.6	39.3311	671.1
	39.3571	1282.5	39.3571	666.5
	39.3831	1291.6	39.3831	700.8
	39.4091	1372.3	39.4091	709.9
	39.4351	1297.6	39.4351	644.3
	39.4611	1339.2	39.4611	624.5
	39.4871	1338	39.4871	680.6
	39.5131	1319.8	39.5131	712.9
	39.5391	1359.8	39.5391	658.5
	39.5651	1289.6	39.5651	636.1
	39.5911	1290.6	39.5911	721.8
	39.6171	1331.3	39.6171	659.5
	39.6431	1335.2	39.6431	694
	39.6691	1340.3	39.6691	662.9
	39.6951	1403.7	39.6951	699.4
	39.7211	1346.6	39.7211	743.4
	39.7471	1398.2	39.7471	737.3
	39.7731	1380.3	39.7731	838.4
	39.7991	1492.7	39.7991	792.6
	39.8251	1529	39.8251	815.6
	39.8511	1568.3	39.8511	844.2
	39.8771	1620.2	39.8771	946.8
	39.9031	1809.5	39.9031	1046
	39.9291	1934.3	39.9291	1086.3
	39.9551	2072.1	39.9551	1221.1
	39.9811	2227.3	39.9811	1376.7
	40.0071	2543.9	40.0071	1600.1
	40.0331	2948.7	40.0331	1825.6
	40.0591	3330.4	40.0591	2099.3
	40.0851	3564.8	40.0851	2437.2
	40.1111	4085.9	40.1111	2877.6
	40.1371	4647	40.1371	3382.6
	40.1631	5128.9	40.1631	3937
	40.1891	5598.9	40.1891	4163.1
	40.2151	5856.2	40.2151	4590.8
	40.2411	6086.8	40.2411	4572.9
	40.2671	5968.8	40.2671	4452
	40.2931	5490.7	40.2931	4165.1
	40.3191	4950.6	40.3191	3824.4
	40.3451	4535.8	40.3451	3369.9
	40.3711	3876.5	40.3711	2944.3
	40.3971	3246.3	40.3971	2505.9
	40.4231	2897.9	40.4231	2148.5
	40.4491	2510.9	40.4491	1789.5
	40.4751	2151.7	40.4751	1541
	40.5011	1983.7	40.5011	1364.3
	40.5271	1749.4	40.5271	1201.3
	40.5531	1652.6	40.5531	1082.3
	40.5791	1454.8	40.5791	974.9
	40.6051	1482.9	40.6051	913.8
	40.6311	1497.6	40.6311	899.8
	40.6571	1390.7	40.6571	862.7
	40.6831	1380.1	40.6831	793.6
	40.7091	1329.6	40.7091	794.5
	40.7351	1346.1	40.7351	759.4
	40.7611	1395.7	40.7611	678.3
	40.7871	1391.7	40.7871	725.4
	40.8131	1375	40.8131	681
	40.8391	1410.2	40.8391	718.2
	40.8651	1313.7	40.8651	706.1
	40.8911	1329.8	40.8911	710.1
	40.9171	1344.4	40.9171	673.7
	40.9431	1364.3	40.9431	657.4
	40.9691	1369.7	40.9691	689.3
	40.9951	1316.8	40.9951	686.7
	41.0211	1311.6	41.0211	725.4
	41.0471	1303.6	41.0471	684
	41.0731	1427.9	41.0731	631.1
	41.0991	1361.4	41.0991	677.7
	41.1251	1379	41.1251	674.9
	41.1511	1299.6	41.1511	682
	41.1771	1327.9	41.1771	639.2
	41.2031	1355.6	41.2031	685.3
	41.2291	1441.4	41.2291	660.9
	41.2551	1421.3	41.2551	714.2
	41.2811	1425.3	41.2811	705.1
	41.3071	1432.4	41.3071	653.8
	41.3331	1477.4	41.3331	670.5
	41.3591	1554	41.3591	718.4
	41.3851	1424.8	41.3851	655.3
	41.4111	1518.7	41.4111	662
	41.4371	1506.9	41.4371	724.4
	41.4631	1450.5	41.4631	720.2
	41.4891	1443.4	41.4891	744.3
	41.5151	1521.8	41.5151	708.3
	41.5411	1496.9	41.5411	709.4
	41.5671	1489.5	41.5671	705.9
	41.5931	1519.9	41.5931	754.4
	41.6191	1591.3	41.6191	714.2
	41.6451	1580.4	41.6451	722
	41.6711	1521.8	41.6711	715
	41.6971	1532.9	41.6971	712.2
	41.7231	1538	41.7231	721
	41.7491	1553.1	41.7491	714.2
	41.7751	1465.3	41.7751	735.2
	41.8011	1585.4	41.8011	702.8
	41.8271	1542	41.8271	714.2
	41.8531	1644	41.8531	722
	41.8791	1583.4	41.8791	730.1
	41.9051	1663.7	41.9051	747.4
	41.9311	1578.4	41.9311	782.6
	41.9571	1587.6	41.9571	739.1
	41.9831	1681.4	41.9831	721
	42.0091	1662.7	42.0091	750.4
	42.0351	1689	42.0351	762.4
	42.0611	1767.1	42.0611	742.1
	42.0871	1840.1	42.0871	802.9
	42.1131	1858.3	42.1131	788.7
	42.1391	1840.9	42.1391	777.6
	42.1651	1988.1	42.1651	847.5
	42.1911	1910.5	42.1911	785.8
	42.2171	2131.6	42.2171	848.2
	42.2431	2148.3	42.2431	824.2
	42.2691	2201.5	42.2691	854.2
	42.2951	2268.7	42.2951	867.2
	42.3211	2221.3	42.3211	894.7
	42.3471	2341.9	42.3471	845.5
	42.3731	2376.4	42.3731	835.4
	42.3991	2535.8	42.3991	888.2
	42.4251	2571	42.4251	1005
	42.4511	2469.4	42.4511	932.4
	42.4771	2524.6	42.4771	932.1
	42.5031	2525.1	42.5031	1014
	42.5291	2506.9	42.5291	1070.1
	42.5551	2428.2	42.5551	1033
	42.5811	2509.9	42.5811	1024
	42.6071	2501.3	42.6071	1084.6
	42.6331	2582	42.6331	1094.9
	42.6591	2733	42.6591	1084.3
	42.6851	2720.6	42.6851	1118.4
	42.7111	2718	42.7111	1146
	42.7371	2866	42.7371	1200.3
	42.7631	2961.2	42.7631	1248.6
	42.7891	3034.9	42.7891	1328.6
	42.8151	3237.9	42.8151	1391.1
	42.8411	3323.5	42.8411	1461.8
	42.8671	3588.9	42.8671	1511.8
	42.8931	3759.9	42.8931	1699.9
	42.9191	3955.7	42.9191	1767.4
	42.9451	4242.8	42.9451	1849.8
	42.9711	4672.3	42.9711	2006.7
	42.9971	5081.1	42.9971	2121.9
	43.0231	5365.2	43.0231	2278.2
	43.0491	5891.5	43.0491	2526.9
	43.0751	6590.5	43.0751	2647.5
	43.1011	7190	43.1011	2991.5
	43.1271	7746.2	43.1271	3293.2
	43.1531	8522.6	43.1531	3597
	43.1791	9216.1	43.1791	3936.3
	43.2051	9974.8	43.2051	4158.6
	43.2311	10749.9	43.2311	4551.9
	43.2571	11620.8	43.2571	4959.9
	43.2831	12170.7	43.2831	5160
	43.3091	12920.1	43.3091	5566.8
	43.3351	13207.5	43.3351	5766.1
	43.3611	13464.6	43.3611	5778.7
	43.3871	13488.7	43.3871	6046.3
	43.4131	13577.6	43.4131	5875.6
	43.4391	13400.4	43.4391	5873.1
	43.4651	13137.7	43.4651	5578.6
	43.4911	12699.1	43.4911	5439.7
	43.5171	11861.1	43.5171	5059.8
	43.5431	11278.8	43.5431	4787.9
	43.5691	10326.3	43.5691	4496.2
	43.5951	9344.2	43.5951	4142.1
	43.6211	8517.9	43.6211	3776.7
	43.6471	7745.1	43.6471	3442.7
	43.6731	7196	43.6731	3117.3
	43.6991	6481.8	43.6991	2837.6
	43.7251	5879.3	43.7251	2607.2
	43.7511	5339.4	43.7511	2394.7
	43.7771	4866.3	43.7771	2181.7
	43.8031	4347.5	43.8031	1999.9
	43.8291	4040.1	43.8291	1758.6
	43.8551	3912.8	43.8551	1722.1
	43.8811	3594	43.8811	1618.7
	43.9071	3225.8	43.9071	1537
	43.9331	3227.3	43.9331	1417.8
	43.9591	2928.9	43.9591	1342.3
	43.9851	2706.8	43.9851	1290.5
	44.0111	2721.9	44.0111	1244.3
	44.0371	2535.8	44.0371	1133.6
	44.0631	2507.6	44.0631	1078.3
	44.0891	2347.6	44.0891	1033
	44.1151	2296.3	44.1151	1043.2
	44.1411	2333.5	44.1411	1010
	44.1671	2172.7	44.1671	974.7
	44.1931	2088.3	44.1931	927
	44.2191	2053	44.2191	875.5
	44.2451	1975.8	44.2451	819.6
	44.2711	1928.8	44.2711	871.5
	44.2971	1902.1	44.2971	861
	44.3231	1843.1	44.3231	823.2
	44.3491	1873.6	44.3491	773.5
	44.3751	1804.6	44.3751	788.7
	44.4011	1872.2	44.4011	794.7
	44.4271	1713.7	44.4271	735.2
	44.4531	1773.4	44.4531	715.2
	44.4791	1698.5	44.4791	712.9
	44.5051	1674.8	44.5051	707.6
	44.5311	1686.3	44.5311	720.4
	44.5571	1657.6	44.5571	711.7
	44.5831	1642.6	44.5831	699.1
	44.6091	1603.8	44.6091	651.9
	44.6351	1517.8	44.6351	696.8
	44.6611	1617.7	44.6611	687.7
	44.6871	1553.1	44.6871	644.3
	44.7131	1477.9	44.7131	617.8
	44.7391	1492.5	44.7391	687.7
	44.7651	1419.3	44.7651	594.1
	44.7911	1430.5	44.7911	624.5
	44.8171	1495.2	44.8171	622.9
	44.8431	1453.1	44.8431	619.3
	44.8691	1448	44.8691	535.5
	44.8951	1454.4	44.8951	563.6
	44.9211	1438.4	44.9211	590.4
	44.9471	1303.5	44.9471	602.8
	44.9731	1278.5	44.9731	529.1
	44.9991	1381.1	44.9991	600.5
	45.0251	1295.5	45.0251	534
	45.0511	1361.9	45.0511	571.3
	45.0771	1284.5	45.0771	550.9
	45.1031	1287.5	45.1031	569.5
	45.1291	1319.6	45.1291	535
	45.1551	1252.6	45.1551	582.9
	45.1811	1212.8	45.1811	526.1
	45.2071	1265.5	45.2071	517
	45.2331	1228.4	45.2331	514
	45.2591	1178.3	45.2591	509
	45.2851	1194	45.2851	528.1
	45.3111	1126.2	45.3111	521
	45.3371	1157.3	45.3371	567.1
	45.3631	1167.4	45.3631	490.8
	45.3891	1140.8	45.3891	538
	45.4151	1147.2	45.4151	548.1
	45.4411	1144.1	45.4411	518
	45.4671	1185.7	45.4671	511
	45.4931	1117.5	45.4931	517
	45.5191	1142.2	45.5191	552.1
	45.5451	1153.2	45.5451	542.1
	45.5711	1092.4	45.5711	520
	45.5971	1111.2	45.5971	490
	45.6231	1059.3	45.6231	533.2
	45.6491	1072	45.6491	495
	45.6751	1067.2	45.6751	526.1
	45.7011	1154.7	45.7011	485.8
	45.7271	1041	45.7271	520
	45.7531	1028	45.7531	469.7
	45.7791	1012.9	45.7791	499.9
	45.8051	1007.8	45.8051	482.7
	45.8311	1075.1	45.8311	484.9
	45.8571	973.9	45.8571	470.9
	45.8831	989.6	45.8831	485.7
	45.9091	1001.8	45.9091	492.9
	45.9351	1038	45.9351	475.9
	45.9611	966.6	45.9611	508
	45.9871	933.4	45.9871	485.8
	46.0131	1001.9	46.0131	453.9
	46.0391	956.3	46.0391	473.6
	46.0651	953.9	46.0651	477.9
	46.0911	1000.8	46.0911	487.8
	46.1171	972.5	46.1171	497.8
	46.1431	1008	46.1431	485.9
	46.1691	939.8	46.1691	446.9
	46.1951	912.9	46.1951	454.4
	46.2211	942.5	46.2211	494.9
	46.2471	892.2	46.2471	474.8
	46.2731	899.8	46.2731	467.9
	46.2991	901.3	46.2991	438.6
	46.3251	887.6	46.3251	474.6
	46.3511	922.8	46.3511	508
	46.3771	934.1	46.3771	460.5
	46.4031	901.8	46.4031	434.8
	46.4291	941.2	46.4291	454.4
	46.4551	885.2	46.4551	441.6
	46.4811	894.2	46.4811	469.7
	46.5071	933.4	46.5071	485.8
	46.5331	898.7	46.5331	443.3
	46.5591	935.8	46.5591	462.9
	46.5851	828.1	46.5851	466.5
	46.6111	852.7	46.6111	450.9
	46.6371	884.6	46.6371	497.8
	46.6631	896.2	46.6631	452.6
	46.6891	913.9	46.6891	385.8
	46.7151	858.7	46.7151	452.9
	46.7411	878	46.7411	441
	46.7671	860	46.7671	468.7
	46.7931	912.8	46.7931	429.8
	46.8191	852.6	46.8191	461.3
	46.8451	905.3	46.8451	470.7
	46.8711	880.1	46.8711	434.5
	46.8971	850.3	46.8971	464.5
	46.9231	833.1	46.9231	445.3
	46.9491	835.9	46.9491	449.6
	46.9751	853.3	46.9751	450.4
	47.0011	918.8	47.0011	453.9
	47.0271	799	47.0271	452.9
	47.0531	882.1	47.0531	495.9
	47.0791	788.6	47.0791	458.7
	47.1051	837.4	47.1051	441
	47.1311	875.5	47.1311	473.6
	47.1571	844.9	47.1571	467.7
	47.1831	844.2	47.1831	409
	47.2091	829.3	47.2091	457.2
	47.2351	820	47.2351	425.1
	47.2611	786.7	47.2611	438.3
	47.2871	876.9	47.2871	455.2
	47.3131	820.2	47.3131	479.5
	47.3391	850.3	47.3391	465.5
	47.3651	857.3	47.3651	476.6
	47.3911	855	47.3911	466.2
	47.4171	848.5	47.4171	430.4
	47.4431	853.3	47.4431	453.1
	47.4691	847.1	47.4691	412.8
	47.4951	819.7	47.4951	451.4
	47.5211	859.1	47.5211	439.1
	47.5471	869.7	47.5471	463.9
	47.5731	841.6	47.5731	422.8
	47.5991	835.9	47.5991	420.5
	47.6251	801.6	47.6251	472.9
	47.6511	862.7	47.6511	487.9
	47.6771	819.8	47.6771	429.5
	47.7031	830.8	47.7031	435.5
	47.7291	841.4	47.7291	457.1
	47.7551	881.1	47.7551	417.4
	47.7811	904.3	47.7811	436.5
	47.8071	802.4	47.8071	489
	47.8331	801.7	47.8331	458.7
	47.8591	775.5	47.8591	470.7
	47.8851	796.5	47.8851	428.8
	47.9111	782.5	47.9111	436.8
	47.9371	850	47.9371	455.7
	47.9631	859.7	47.9631	455.9
	47.9891	857.7	47.9891	399.8
	48.0151	847.2	48.0151	442.3
	48.0411	868.3	48.0411	448.1
	48.0671	822.8	48.0671	465.7
	48.0931	857.7	48.0931	465.9
	48.1191	837.9	48.1191	481.8
	48.1451	814.6	48.1451	471.9
	48.1711	844.6	48.1711	462.9
	48.1971	900.8	48.1971	438.3
	48.2231	824.6	48.2231	463.9
	48.2491	862.7	48.2491	459.9
	48.2751	931.4	48.2751	479.8
	48.3011	874.7	48.3011	463.9
	48.3271	856	48.3271	481.8
	48.3531	881.7	48.3531	486.9
	48.3791	856	48.3791	470.7
	48.4051	802.6	48.4051	466.9
	48.4311	803.8	48.4311	450.4
	48.4571	917.8	48.4571	467.9
	48.4831	843.9	48.4831	464.7
	48.5091	871.7	48.5091	468.9
	48.5351	822.8	48.5351	488.9
	48.5611	909.8	48.5611	459.9
	48.5871	921	48.5871	470.6
	48.6131	833.6	48.6131	454.9
	48.6391	921.8	48.6391	482.9
	48.6651	853.3	48.6651	467.5
	48.6911	911.2	48.6911	466.1
	48.7171	912.3	48.7171	461.7
	48.7431	919.4	48.7431	439.6
	48.7691	925.4	48.7691	529.1
	48.7951	873.7	48.7951	478.9
	48.8211	899.8	48.8211	482.7
	48.8471	911.8	48.8471	491
	48.8731	978.7	48.8731	446.6
	48.8991	932.4	48.8991	506
	48.9251	942.5	48.9251	526.1
	48.9511	949.8	48.9511	477.9
	48.9771	891.7	48.9771	465.5
	49.0031	982.9	49.0031	543.1
	49.0291	902.3	49.0291	489.9
	49.0551	867.1	49.0551	488.9
	49.0811	961.6	49.0811	453.6
	49.1071	897.7	49.1071	544.1
	49.1331	982.6	49.1331	511
	49.1591	984.9	49.1591	517
	49.1851	936.5	49.1851	493.9
	49.2111	962.1	49.2111	553.5
	49.2371	965.9	49.2371	510
	49.2631	998.7	49.2631	526.1
	49.2891	1078.1	49.2891	517
	49.3151	1039.1	49.3151	521
	49.3411	1047.2	49.3411	502.9
	49.3671	1080.3	49.3671	545.2
	49.3931	1035	49.3931	509
	49.4191	1060.3	49.4191	506.9
	49.4451	1096.4	49.4451	541.2
	49.4711	1061.2	49.4711	622.6
	49.4971	1154.7	49.4971	576.9
	49.5231	1185.6	49.5231	598.3
	49.5491	1189.6	49.5491	547.3
	49.5751	1226.2	49.5751	675.9
	49.6011	1250.2	49.6011	642.2
	49.6271	1283.5	49.6271	615
	49.6531	1311.8	49.6531	711.9
	49.6791	1301.7	49.6791	683.7
	49.7051	1422.8	49.7051	650.3
	49.7311	1479.4	49.7311	711.9
	49.7571	1398.2	49.7571	781.6
	49.7831	1625.1	49.7831	778.6
	49.8091	1573.3	49.8091	761.4
	49.8351	1612.7	49.8351	830.1
	49.8611	1673.8	49.8611	828.3
	49.8871	1693.1	49.8871	853.6
	49.9131	1837.9	49.9131	844.2
	49.9391	1922.2	49.9391	937.8
	49.9651	2035.7	49.9651	927.6
	49.9911	2076.3	49.9911	1017.9
	50.0171	2214.8	50.0171	995.4
	50.0431	2286.1	50.0431	1063.5
	50.0691	2388.1	50.0691	1054.6
	50.0951	2468.8	50.0951	1098.5
	50.1211	2585.5	50.1211	1186.2
	50.1471	2590	50.1471	1208.8
	50.1731	2858.4	50.1731	1303.5
	50.1991	2980.4	50.1991	1386.1
	50.2251	3096.1	50.2251	1359.9
	50.2511	3184.8	50.2511	1464.2
	50.2771	3411.9	50.2771	1588.3
	50.3031	3490.8	50.3031	1579.1
	50.3291	3533.6	50.3291	1638.6
	50.3551	3625.1	50.3551	1682.3
	50.3811	3717.2	50.3811	1749.4
	50.4071	3857.5	50.4071	1759.3
	50.4331	3901.6	50.4331	1763.4
	50.4591	3981.2	50.4591	1798.5
	50.4851	4009.4	50.4851	1915.2
	50.5111	4014.8	50.5111	1911.7
	50.5371	3889.6	50.5371	1909.7
	50.5631	3931.2	50.5631	1878.3
	50.5891	3894.4	50.5891	1849.4
	50.6151	3786.4	50.6151	1887.7
	50.6411	3671.7	50.6411	1740.9
	50.6671	3639.1	50.6671	1611.1
	50.6931	3447.7	50.6931	1646.2
	50.7191	3337.5	50.7191	1526
	50.7451	3234.5	50.7451	1514.7
	50.7711	3035.9	50.7711	1411.7
	50.7971	3015.6	50.7971	1396.1
	50.8231	2703.3	50.8231	1412.7
	50.8491	2600.2	50.8491	1271.4
	50.8751	2517.9	50.8751	1220.4
	50.9011	2360.8	50.9011	1158.8
	50.9271	2328.6	50.9271	1129.6
	50.9531	2261.6	50.9531	1096.9
	50.9791	2090.3	50.9791	1037.1
	51.0051	1936.8	51.0051	988.9
	51.0311	1874.9	51.0311	922.4
	51.0571	1722.1	51.0571	947.5
	51.0831	1713	51.0831	869.1
	51.1091	1591.9	51.1091	788.5
	51.1351	1466.3	51.1351	801.8
	51.1611	1497.9	51.1611	740.4
	51.1871	1378	51.1871	719.2
	51.2131	1374	51.2131	680
	51.2391	1243.3	51.2391	645.8
	51.2651	1219.1	51.2651	606.5
	51.2911	1213.1	51.2911	641.7
	51.3171	1187.3	51.3171	598.2
	51.3431	1181.5	51.3431	623.1
	51.3691	1057	51.3691	591
	51.3951	1089.2	51.3951	575.2
	51.4211	1048.1	51.4211	551.2
	51.4471	1071.3	51.4471	562.3
	51.4731	974.9	51.4731	607.2
	51.4991	964.4	51.4991	556.4
	51.5251	985.9	51.5251	529
	51.5511	898	51.5511	542.2
	51.5771	867.8	51.5771	510
	51.6031	950.5	51.6031	510
	51.6291	918.8	51.6291	460.9
	51.6551	842.2	51.6551	447.4
	51.6811	903.8	51.6811	473.9
	51.7071	856.3	51.7071	443.3
	51.7331	794.6	51.7331	427.5
	51.7591	761.5	51.7591	445.9
	51.7851	771.5	51.7851	458.5
	51.8111	829.8	51.8111	450.6
	51.8371	818.8	51.8371	384.2
	51.8631	796.6	51.8631	433.5
	51.8891	784.6	51.8891	431.5
	51.9151	771.5	51.9151	427.2
	51.9411	754.4	51.9411	411.4
	51.9671	758.4	51.9671	367.1
	51.9931	803.7	51.9931	402.3
	52.0191	806.8	52.0191	402.9
	52.0451	713.2	52.0451	402.3
	52.0711	746.3	52.0711	390.8
	52.0971	721.4	52.0971	390.8
	52.1231	692.7	52.1231	418.1
	52.1491	751.3	52.1491	410
	52.1751	684.3	52.1751	367.7
	52.2011	719.8	52.2011	422.8
	52.2271	681	52.2271	365.1
	52.2531	699.8	52.2531	403.9
	52.2791	725.1	52.2791	415
	52.3051	686	52.3051	399.3
	52.3311	710.7	52.3311	394.4
	52.3571	689	52.3571	361.1
	52.3831	740.2	52.3831	368.6
	52.4091	679.6	52.4091	388.8
	52.4351	661.9	52.4351	391.3
	52.4611	710.4	52.4611	368.5
	52.4871	689.7	52.4871	368.6
	52.5131	702.8	52.5131	405.9
	52.5391	735	52.5391	386.3
	52.5651	723.9	52.5651	382.2
	52.5911	691.7	52.5911	389.8
	52.6171	693.4	52.6171	398.4
	52.6431	714.3	52.6431	406.7
	52.6691	752.2	52.6691	416.7
	52.6951	774.6	52.6951	384.2
	52.7211	755.1	52.7211	408.3
	52.7471	763.2	52.7471	428.9
	52.7731	791.2	52.7731	414.7
	52.7991	897.7	52.7991	516
	52.8251	895.7	52.8251	505
	52.8511	1027	52.8511	540.1
	52.8771	1022	52.8771	630.7
	52.9031	1155.8	52.9031	651.7
	52.9291	1265.4	52.9291	738.3
	52.9551	1449.8	52.9551	786.5
	52.9811	1564	52.9811	855.7
	53.0071	1589.1	53.0071	975.9
	53.0331	1686.3	53.0331	911.8
	53.0591	1693.9	53.0591	994.8
	53.0851	1715.7	53.0851	954.1
	53.1111	1603.4	53.1111	960.6
	53.1371	1581.1	53.1371	948.8
	53.1631	1416.3	53.1631	867.1
	53.1891	1345	53.1891	909
	53.2151	1282.5	53.2151	760.4
	53.2411	1107.2	53.2411	726.4
	53.2671	1031	53.2671	660.9
	53.2931	919.4	53.2931	677
	53.3191	879.3	53.3191	574.9
	53.3451	822	53.3451	544.3
	53.3711	768.5	53.3711	509
	53.3971	728.3	53.3971	458.7
	53.4231	679	53.4231	468.7
	53.4491	662.3	53.4491	456.9
	53.4751	642.2	53.4751	397.8
	53.5011	649.3	53.5011	395.9
	53.5271	622.2	53.5271	407.8
	53.5531	637	53.5531	369.9
	53.5791	621.4	53.5791	333.3
	53.6051	573.1	53.6051	380.7
	53.6311	583.4	53.6311	379.2
	53.6571	590.4	53.6571	368.1
	53.6831	616.2	53.6831	343.7
	53.7091	621	53.7091	346.4
	53.7351	589.1	53.7351	339.7
	53.7611	577.4	53.7611	317.9
	53.7871	564.3	53.7871	362.1
	53.8131	571.3	53.8131	313.8
	53.8391	570.1	53.8391	369.7
	53.8651	549.3	53.8651	329.2
	53.8911	600.2	53.8911	293.6
	53.9171	555.2	53.9171	354.1
	53.9431	612.6	53.9431	321.9
	53.9691	597.2	53.9691	331.6
	53.9951	555.3	53.9951	308.4
	54.0211	578.4	54.0211	318.9
	54.0471	552.3	54.0471	330.6
	54.0731	537.1	54.0731	288.7
	54.0991	574.4	54.0991	354.1
	54.1251	624.2	54.1251	300.6
	54.1511	566.5	54.1511	359.5
	54.1771	565.1	54.1771	339.7
	54.2031	577.6	54.2031	310
	54.2291	552.1	54.2291	309.6
	54.2551	582.4	54.2551	311.8
	54.2811	570.3	54.2811	303.8
	54.3071	541.2	54.3071	291.7
	54.3331	553.4	54.3331	314.1
	54.3591	569.3	54.3591	285.7
	54.3851	600.5	54.3851	321.9
	54.4111	577.4	54.4111	338
	54.4371	568.3	54.4371	295.7
	54.4631	552.2	54.4631	320.9
	54.4891	523.1	54.4891	317.1
	54.5151	562.3	54.5151	330.9
	54.5411	612	54.5411	338.3
	54.5671	587.4	54.5671	331.9
	54.5931	586.1	54.5931	310.6
	54.6191	575.8	54.6191	338.6
	54.6451	536.1	54.6451	314.8
	54.6711	526.1	54.6711	315.1
	54.6971	529.1	54.6971	316.8
	54.7231	508	54.7231	299.7
	54.7491	573.6	54.7491	306
	54.7751	580.6	54.7751	317.1
	54.8011	565.3	54.8011	311.8
	54.8271	550.4	54.8271	316.1
	54.8531	544.3	54.8531	301.9
	54.8791	506	54.8791	290.7
	54.9051	536.2	54.9051	308
	54.9311	555.4	54.9311	298.9
	54.9571	587.7	54.9571	283.8
	54.9831	530.2	54.9831	301.9
	55.0091	548.3	55.0091	307
	55.0351	562.5	55.0351	288.8
	55.0611	551.5	55.0611	298.1
	55.0871	554.4	55.0871	301.9
	55.1131	586	55.1131	311.2
	55.1391	522.1	55.1391	294.9
	55.1651	531.2	55.1651	308
	55.1911	538.4	55.1911	316.5
	55.2171	519.1	55.2171	325.4
	55.2431	526.2	55.2431	280.8
	55.2691	532.3	55.2691	308.4
	55.2951	547.7	55.2951	307.6
	55.3211	519.1	55.3211	293.1
	55.3471	571.9	55.3471	277.2
	55.3731	499.3	55.3731	318.5
	55.3991	519.1	55.3991	308.4
	55.4251	554.1	55.4251	302.6
	55.4511	548.1	55.4511	289.6
	55.4771	537.1	55.4771	344
	55.5031	549.1	55.5031	296.6
	55.5291	519	55.5291	300.6
	55.5551	556.1	55.5551	290.6
	55.5811	510	55.5811	289.7
	55.6071	472.9	55.6071	301.6
	55.6331	516	55.6331	294.6
	55.6591	518	55.6591	295.6
	55.6851	514	55.6851	287.7
	55.7111	520	55.7111	266.5
	55.7371	526	55.7371	308.4
	55.7631	497.9	55.7631	294.7
	55.7891	533	55.7891	294.6
	55.8151	489.9	55.8151	291.7
	55.8411	470.9	55.8411	302.6
	55.8671	578.1	55.8671	273.5
	55.8931	513	55.8931	294.6
	55.9191	514	55.9191	262.5
	55.9451	511	55.9451	266.5
	55.9711	532.1	55.9711	278.6
	55.9971	557.9	55.9971	293.4
	56.0231	473.8	56.0231	295.7
	56.0491	516	56.0491	255.5
	56.0751	479.8	56.0751	254.5
	56.1011	512	56.1011	281.5
	56.1271	574.4	56.1271	275.6
	56.1531	486.9	56.1531	301.6
	56.1791	501.9	56.1791	308.8
	56.2051	539.9	56.2051	259.5
	56.2311	522	56.2311	284.7
	56.2571	515	56.2571	296.6
	56.2831	577.4	56.2831	299.7
	56.3091	578.1	56.3091	257.5
	56.3351	523.1	56.3351	326.9
	56.3611	513	56.3611	288.7
	56.3871	492	56.3871	289.6
	56.4131	498.9	56.4131	293.7
	56.4391	543.1	56.4391	306.6
	56.4651	527.1	56.4651	277.6
	56.4911	546.1	56.4911	277.5
	56.5171	531.1	56.5171	259.5
	56.5431	549.1	56.5431	293.6
	56.5691	516	56.5691	296.7
	56.5951	492	56.5951	291.6
	56.6211	514	56.6211	290.7
	56.6471	511	56.6471	293.7
	56.6731	545.1	56.6731	275.5
	56.6991	516	56.6991	282.6
	56.7251	493.9	56.7251	279.1
	56.7511	541.3	56.7511	295.9
	56.7771	529.1	56.7771	289.7
	56.8031	544.2	56.8031	276.6
	56.8291	563.1	56.8291	287.6
	56.8551	513	56.8551	311
	56.8811	528.1	56.8811	260.5
	56.9071	494.8	56.9071	271.6
	56.9331	521	56.9331	323.9
	56.9591	540.1	56.9591	266.5
	56.9851	528.1	56.9851	262.6
	57.0111	474.8	57.0111	296.7
	57.0371	520.1	57.0371	292.8
	57.0631	508	57.0631	268.6
	57.0891	534	57.0891	300.6
	57.1151	527.2	57.1151	294
	57.1411	516	57.1411	296.7
	57.1671	572.3	57.1671	278.6
	57.1931	503.9	57.1931	256.5
	57.2191	531	57.2191	260.5
	57.2451	521.1	57.2451	270.7
	57.2711	495.9	57.2711	301.8
	57.2971	488.8	57.2971	285.8
	57.3231	521	57.3231	274.6
	57.3491	529.2	57.3491	297
	57.3751	520	57.3751	262.5
	57.4011	521	57.4011	278.6
	57.4271	514	57.4271	304.1
	57.4531	530.1	57.4531	290.7
	57.4791	502.8	57.4791	263.6
	57.5051	533.1	57.5051	277.6
	57.5311	517	57.5311	285.2
	57.5571	524.1	57.5571	313.7
	57.5831	509	57.5831	279.7
	57.6091	522.1	57.6091	263.6
	57.6351	553.4	57.6351	273.7
	57.6611	497.7	57.6611	265.7
	57.6871	514	57.6871	303.8
	57.7131	507.9	57.7131	291
	57.7391	474.5	57.7391	282.9
	57.7651	484.7	57.7651	297.9
	57.7911	567.9	57.7911	284
	57.8171	499.8	57.8171	291
	57.8431	518.1	57.8431	291.1
	57.8691	551.4	57.8691	302.9
	57.8951	535.5	57.8951	290.2
	57.9211	526.3	57.9211	273.9
	57.9471	484.4	57.9471	263.6
	57.9731	539.9	57.9731	244.1
	57.9991	496.9	57.9991	274.6
	58.0251	506	58.0251	288.6
	58.0511	536	58.0511	274.5
	58.0771	527	58.0771	300.6
	58.1031	517	58.1031	280.5
	58.1291	501.9	58.1291	280.6
	58.1551	511	58.1551	281.5
	58.1811	510	58.1811	251.5
	58.2071	538	58.2071	263.5
	58.2331	530.1	58.2331	280.6
	58.2591	526	58.2591	306.6
	58.2851	502	58.2851	259.5
	58.3111	487.9	58.3111	270.5
	58.3371	528.1	58.3371	244.4
	58.3631	525	58.3631	289.6
	58.3891	516	58.3891	303.8
	58.4151	539	58.4151	291.6
	58.4411	546.1	58.4411	282.5
	58.4671	512	58.4671	288.6
	58.4931	501.9	58.4931	248.5
	58.5191	489	58.5191	277.5
	58.5451	526.1	58.5451	276.6
	58.5711	529	58.5711	285.6
	58.5971	519	58.5971	284.7
	58.6231	535	58.6231	277.5
	58.6491	495.9	58.6491	250.5
	58.6751	521	58.6751	287.6
	58.7011	518	58.7011	299.7
	58.7271	503.9	58.7271	275.6
	58.7531	474.9	58.7531	253.5
	58.7791	480.8	58.7791	256.5
	58.8051	544.1	58.8051	276.5
	58.8311	518	58.8311	280.6
	58.8571	566.1	58.8571	276.5
	58.8831	520	58.8831	302.8
	58.9091	535	58.9091	262.5
	58.9351	514	58.9351	269.6
	58.9611	547.1	58.9611	281.5
	58.9871	562.3	58.9871	269.6
	59.0131	525	59.0131	262.5
	59.0391	564.3	59.0391	300.8
	59.0651	535.1	59.0651	283.7
	59.0911	527	59.0911	293.6
	59.1171	526.1	59.1171	268.6
	59.1431	555.1	59.1431	235.5
	59.1691	584.4	59.1691	293.7
	59.1951	528	59.1951	255.5
	59.2211	533.1	59.2211	291.7
	59.2471	581.4	59.2471	301.8
	59.2731	549.1	59.2731	263.5
	59.2991	573.3	59.2991	292.7
	59.3251	576.4	59.3251	269.6
	59.3511	542.2	59.3511	263.5
	59.3771	545.2	59.3771	288.7
	59.4031	610.2	59.4031	253.5
	59.4291	550.2	59.4291	288.7
	59.4551	539.1	59.4551	300.8
	59.4811	583.4	59.4811	288.7
	59.5071	571.3	59.5071	316.8
	59.5331	614.2	59.5331	306.6
	59.5591	534.2	59.5591	285.8
	59.5851	565.1	59.5851	290.6
	59.6111	550.2	59.6111	257.5
	59.6371	539.1	59.6371	251.5
	59.6631	549.2	59.6631	280.6
	59.6891	515	59.6891	321.9
	59.7151	549.2	59.7151	278.6
	59.7411	579.4	59.7411	290.7
	59.7671	609.6	59.7671	266.6
	59.7931	492.9	59.7931	272.6
	59.8191	520	59.8191	285.7
	59.8451	566.5	59.8451	279.7
	59.8711	526.1	59.8711	307.8
	59.8971	521	59.8971	253.5
	59.9231	516	59.9231	304
	59.9491	526	59.9491	285.6
	59.9751	566.5	59.9751	255.5
	60.0011	559.4	60.0011	258.5
	60.0271	537.1	60.0271	270.6
	60.0531	521	60.0531	310.8
	60.0791	546.3	60.0791	290.8
	60.1051	538.1	60.1051	285.7
	60.1311	533.2	60.1311	305
	60.1571	550.4	60.1571	289.4
	60.1831	505.9	60.1831	292.8
	60.2091	516	60.2091	289.8
	60.2351	523.1	60.2351	311
	60.2611	568.7	60.2611	277.8
	60.2871	521.1	60.2871	300.9
	60.3131	516	60.3131	313.7
	60.3391	502.8	60.3391	312.9
	60.3651	513	60.3651	311.2
	60.3911	508.9	60.3911	303.1
	60.4171	519.1	60.4171	296
	60.4431	499.8	60.4431	298.2
	60.4691	543.4	60.4691	240.3
	60.4951	507.9	60.4951	301.3
	60.5211	516	60.5211	311.7
	60.5471	549.8	60.5471	273.9
	60.5731	527.4	60.5731	289.4
	60.5991	499.5	60.5991	294.7
	60.6251	478	60.6251	301
	60.6511	468.7	60.6511	313.8
	60.6771	508	60.6771	278.5
	60.7031	484.8	60.7031	291.7
	60.7291	533	60.7291	290.4
	60.7551	496.9	60.7551	296.7
	60.7811	498	60.7811	291.6
	60.8071	512	60.8071	302.8
	60.8331	561.1	60.8331	278.5
	60.8591	550.1	60.8591	292.6
	60.8851	520	60.8851	331.6
	60.9111	560.3	60.9111	311.8
	60.9371	536	60.9371	309.6
	60.9631	555.2	60.9631	280.6
	60.9891	518	60.9891	322.6
	61.0151	616.6	61.0151	316.8
	61.0411	548.9	61.0411	300.4
	61.0671	569.3	61.0671	308.8
	61.0931	599.2	61.0931	324.6
	61.1191	577.4	61.1191	313.8
	61.1451	594.2	61.1451	282.5
	61.1711	628.7	61.1711	320.9
	61.1971	605.2	61.1971	304.6
	61.2231	715.2	61.2231	315.8
	61.2491	678.3	61.2491	327.6
	61.2751	727.2	61.2751	312.8
	61.3011	758.5	61.3011	348.7
	61.3271	727.4	61.3271	333.6
	61.3531	786.6	61.3531	301.8
	61.3791	868.7	61.3791	375.7
	61.4051	888.2	61.4051	332.9
	61.4311	817.6	61.4311	309.6
	61.4571	862	61.4571	349
	61.4831	897.7	61.4831	349.7
	61.5091	910.3	61.5091	330.9
	61.5351	817.6	61.5351	338.7
	61.5611	842.9	61.5611	360.1
	61.5871	833.9	61.5871	371.2
	61.6131	806.7	61.6131	383.2
	61.6391	782.6	61.6391	339
	61.6651	797.6	61.6651	329.6
	61.6911	723.2	61.6911	328.9
	61.7171	662.9	61.7171	358.1
	61.7431	626.2	61.7431	341.7
	61.7691	577.4	61.7691	311.8
	61.7951	637.2	61.7951	332.6
	61.8211	629.7	61.8211	308.8
	61.8471	610.2	61.8471	299.6
	61.8731	606.9	61.8731	336.3
	61.8991	588.4	61.8991	336
	61.9251	598.2	61.9251	311.6
	61.9511	582.4	61.9511	310.8
	61.9771	615.6	61.9771	321.9
	62.0031	524.1	62.0031	314.8
	62.0291	541.2	62.0291	322.9
	62.0551	593.2	62.0551	351.7
	62.0811	522	62.0811	329.9
	62.1071	556.4	62.1071	312
	62.1331	526	62.1331	301.6
	62.1591	550.2	62.1591	300.8
	62.1851	550.4	62.1851	331.2
	62.2111	509	62.2111	316.6
	62.2371	532.2	62.2371	339.3
	62.2631	544.2	62.2631	364.1
	62.2891	496	62.2891	339.7
	62.3151	533.2	62.3151	318.1
	62.3411	469.7	62.3411	310.8
	62.3671	565.3	62.3671	330.9
	62.3931	500.9	62.3931	299.7
	62.4191	521.1	62.4191	316.1
	62.4451	527	62.4451	331.6
	62.4711	519	62.4711	342.3
	62.4971	526.1	62.4971	316.1
	62.5231	531	62.5231	341.7
	62.5491	561.5	62.5491	332.2
	62.5751	569.5	62.5751	322.1
	62.6011	574.4	62.6011	362.1
	62.6271	560.3	62.6271	398.3
	62.6531	604.9	62.6531	382.7
	62.6791	620.8	62.6791	420.3
	62.7051	652.1	62.7051	461.6
	62.7311	678.6	62.7311	480.7
	62.7571	770.5	62.7571	460.5
	62.7831	760.4	62.7831	538.1
	62.8091	812.1	62.8091	582.9
	62.8351	859.4	62.8351	614
	62.8611	974.5	62.8611	699.8
	62.8871	1086.6	62.8871	761.4
	62.9131	1130	62.9131	798.8
	62.9391	1189.2	62.9391	803.9
	62.9651	1190.2	62.9651	874.9
	62.9911	1248.3	62.9911	892.2
	63.0171	1287.5	63.0171	861.7
	63.0431	1225.5	63.0431	828.5
	63.0691	1225.7	63.0691	857.7
	63.0951	1234.6	63.0951	799
	63.1211	1084.8	63.1211	796.9
	63.1471	1043.3	63.1471	637.6
	63.1731	1029	63.1731	722.5
	63.1991	922.9	63.1991	616
	63.2251	859.1	63.2251	606.8
	63.2511	800.8	63.2511	538.1
	63.2771	731.4	63.2771	518
	63.3031	799.6	63.3031	476.9
	63.3291	666.3	63.3291	450.9
	63.3551	622.2	63.3551	392.8
	63.3811	621.2	63.3811	402.8
	63.4071	556.9	63.4071	383.3
	63.4331	595.2	63.4331	384.7
	63.4591	547.1	63.4591	334.7
	63.4851	551.1	63.4851	315.6
	63.5111	526	63.5111	309.6
	63.5371	571.2	63.5371	308.2
	63.5631	552.1	63.5631	299.6
	63.5891	497.9	63.5891	321.9
	63.6151	471.1	63.6151	284.4
	63.6411	510	63.6411	295.7
	63.6671	467.9	63.6671	315.6
	63.6931	491.9	63.6931	314.8
	63.7191	493.9	63.7191	301.8
	63.7451	489	63.7451	307.6
	63.7711	499.9	63.7711	294.7
	63.7971	476.9	63.7971	282.5
	63.8231	471.8	63.8231	281.6
	63.8491	469.9	63.8491	322.6
	63.8751	472.8	63.8751	274.6
	63.9011	497	63.9011	274.5
	63.9271	447.6	63.9271	271.6
	63.9531	480.8	63.9531	296.7
	63.9791	472.9	63.9791	290.6
	64.0051	508	64.0051	275.6
	64.0311	505	64.0311	283.6
	64.0571	448.6	64.0571	288.7
	64.0831	461.9	64.0831	300.6
	64.1091	474.8	64.1091	264.5
	64.1351	495.9	64.1351	332.9
	64.1611	469.9	64.1611	309.6
	64.1871	462.7	64.1871	266.6
	64.2131	443.9	64.2131	273.5
	64.2391	486.7	64.2391	248.4
	64.2651	442.6	64.2651	274.6
	64.2911	470.9	64.2911	285.6
	64.3171	508	64.3171	286.7
	64.3431	450.9	64.3431	269.5
	64.3691	531.1	64.3691	282.6
	64.3951	493.9	64.3951	275.6
	64.4211	490.9	64.4211	271.6
	64.4471	488.9	64.4471	249.5
	64.4731	459.7	64.4731	286.7
	64.4991	473.9	64.4991	307.6
	64.5251	455.4	64.5251	258.5
	64.5511	474.9	64.5511	291.6
	64.5771	490.9	64.5771	266.6
	64.6031	488.9	64.6031	285.7
	64.6291	483.8	64.6291	293.7
	64.6551	444.6	64.6551	268.6
	64.6811	448.6	64.6811	231.4
	64.7071	433.5	64.7071	262.5
	64.7331	440.6	64.7331	276.6
	64.7591	472.8	64.7591	277.6
	64.7851	431.5	64.7851	275.6
	64.8111	465.7	64.8111	272.6
	64.8371	443.3	64.8371	272.7
	64.8631	461.9	64.8631	269.5
	64.8891	458.5	64.8891	272.7
	64.9151	478.8	64.9151	282.6
	64.9411	441.6	64.9411	301.8
	64.9671	493.9	64.9671	263.5
	64.9931	439.3	64.9931	296.9
	65.0191	428.2	65.0191	276.7
	65.0451	452.9	65.0451	269.5
	65.0711	454.4	65.0711	250.4
	65.0971	498.9	65.0971	293.9
	65.1231	441.9	65.1231	277.5
	65.1491	428.2	65.1491	263.6
	65.1751	424.1	65.1751	283.8
	65.2011	471.6	65.2011	268.6
	65.2271	467.7	65.2271	277.6
	65.2531	482.7	65.2531	282.8
	65.2791	479.7	65.2791	272.7
	65.3051	459.5	65.3051	292.8
	65.3311	451.6	65.3311	252.5
	65.3571	456.4	65.3571	284.8
	65.3831	472.6	65.3831	277.7
	65.4091	448.4	65.4091	285.8
	65.4351	441.3	65.4351	282.8
	65.4611	434.2	65.4611	274.7
	65.4871	454.2	65.4871	267.6
	65.5131	458.5	65.5131	282.8
	65.5391	439.3	65.5391	279.7
	65.5651	446.1	65.5651	244.3
	65.5911	455.2	65.5911	265.6
	65.6171	461.3	65.6171	261.6
	65.6431	469.4	65.6431	298.1
	65.6691	447.1	65.6691	301.1
	65.6951	463.3	65.6951	298.1
	65.7211	503.8	65.7211	296.2
	65.7471	475.2	65.7471	273.9
	65.7731	452.7	65.7731	271.8
	65.7991	461.7	65.7991	267.8
	65.8251	459.4	65.8251	262.7
	65.8511	469.9	65.8511	284.9
	65.8771	469.3	65.8771	271
	65.9031	448.9	65.9031	267.5
	65.9291	431.8	65.9291	241.5
	65.9551	455.9	65.9551	267.5
	65.9811	432.8	65.9811	264.5
	66.0071	473.9	66.0071	274.5
	66.0331	455.9	66.0331	262.5
	66.0591	450.1	66.0591	267.5
	66.0851	445.9	66.0851	274.5
	66.1111	440.9	66.1111	268.5
	66.1371	457.9	66.1371	273.5
	66.1631	474.9	66.1631	279.5
	66.1891	452.9	66.1891	261.5
	66.2151	472.9	66.2151	271.5
	66.2411	427.8	66.2411	259.5
	66.2671	417.8	66.2671	279.5
	66.2931	458.9	66.2931	257.5
	66.3191	457.9	66.3191	277.5
	66.3451	430.8	66.3451	263.5
	66.3711	454.9	66.3711	264.5
	66.3971	433.8	66.3971	281.5
	66.4231	464.9	66.4231	305.6
	66.4491	449.9	66.4491	276.5
	66.4751	418.8	66.4751	270.5
	66.5011	431.8	66.5011	267.5
	66.5271	422.8	66.5271	264.5
	66.5531	475.9	66.5531	272.5
	66.5791	494	66.5791	273.5
	66.6051	429.8	66.6051	276.5
	66.6311	434.8	66.6311	296.6
	66.6571	452.9	66.6571	254.5
	66.6831	447.9	66.6831	274.5
	66.7091	463.7	66.7091	269.6
	66.7351	433.8	66.7351	270.5
	66.7611	444.9	66.7611	261.5
	66.7871	459.9	66.7871	263.5
	66.8131	441.9	66.8131	225.4
	66.8391	439.9	66.8391	277.5
	66.8651	422.6	66.8651	284.1
	66.8911	436.2	66.8911	280.7
	66.9171	434.8	66.9171	273.5
	66.9431	466.7	66.9431	287.7
	66.9691	457.7	66.9691	229.3
	66.9951	477.9	66.9951	276.5
	67.0211	390.8	67.0211	259.5
	67.0471	423.8	67.0471	279.5
	67.0731	440.6	67.0731	274.6
	67.0991	458.5	67.0991	299.9
	67.1251	464.9	67.1251	271.5
	67.1511	421.5	67.1511	261.5
	67.1771	463.5	67.1771	262.6
	67.2031	463.9	67.2031	296.6
	67.2291	456.7	67.2291	292.7
	67.2551	485.7	67.2551	282.8
	67.2811	456.9	67.2811	286.6
	67.3071	455.7	67.3071	282.6
	67.3331	451.4	67.3331	285.8
	67.3591	477.8	67.3591	292.7
	67.3851	474.8	67.3851	278.6
	67.4111	492.9	67.4111	254.5
	67.4371	434.2	67.4371	288.8
	67.4631	467.9	67.4631	276.5
	67.4891	490.8	67.4891	290.8
	67.5151	457.4	67.5151	284.8
	67.5411	489	67.5411	269.5
	67.5671	464.5	67.5671	274.7
	67.5931	414.4	67.5931	288.7
	67.6191	466.5	67.6191	270.6
	67.6451	489.9	67.6451	275.6
	67.6711	456.4	67.6711	255.5
	67.6971	438.6	67.6971	294.7
	67.7231	478.7	67.7231	294.9
	67.7491	405.4	67.7491	271.6
	67.7751	449.4	67.7751	265.6
	67.8011	431.2	67.8011	272.7
	67.8271	484.7	67.8271	276.7
	67.8531	483.8	67.8531	290.7
	67.8791	447.4	67.8791	289.8
	67.9051	486.7	67.9051	257.5
	67.9311	466.5	67.9311	262.6
	67.9571	455.4	67.9571	286.8
	67.9831	503.9	67.9831	279.7
	68.0091	460.5	68.0091	265.6
	68.0351	440	68.0351	247.4
	68.0611	446.3	68.0611	269.6
	68.0871	458.2	68.0871	280.8
	68.1131	498.9	68.1131	295.7
	68.1391	456.2	68.1391	260.5
	68.1651	459.3	68.1651	304.1
	68.1911	475.5	68.1911	291
	68.2171	442	68.2171	251.4
	68.2431	461.1	68.2431	249.4
	68.2691	457.4	68.2691	265.6
	68.2951	448.9	68.2951	271.8
	68.3211	452.9	68.3211	246.3
	68.3471	484.5	68.3471	248.3
	68.3731	484.4	68.3731	296.3
	68.3991	459.6	68.3991	289.3
	68.4251	435.7	68.4251	289.4
	68.4511	458.2	68.4511	278.2
	68.4771	473.6	68.4771	288.1
	68.5031	465.1	68.5031	290.4
	68.5291	469.9	68.5291	296.6
	68.5551	506	68.5551	273.5
	68.5811	471.9	68.5811	259.5
	68.6071	473.9	68.6071	293.6
	68.6331	453.9	68.6331	267.5
	68.6591	459.9	68.6591	291.6
	68.6851	460.9	68.6851	281.5
	68.7111	492	68.7111	266.5
	68.7371	492	68.7371	282.5
	68.7631	467.9	68.7631	282.5
	68.7891	465.9	68.7891	288.6
	68.8151	472.9	68.8151	283.6
	68.8411	519	68.8411	261.5
	68.8671	458.9	68.8671	267.5
	68.8931	464.9	68.8931	247.5
	68.9191	497	68.9191	282.5
	68.9451	468.9	68.9451	310.6
	68.9711	511	68.9711	271.5
	68.9971	497	68.9971	278.5
	69.0231	445.9	69.0231	297.6
	69.0491	460.9	69.0491	277.5
	69.0751	450.9	69.0751	253.5
	69.1011	486.9	69.1011	269.5
	69.1271	517	69.1271	293.6
	69.1531	500	69.1531	289.6
	69.1791	489.9	69.1791	260.5
	69.2051	436.8	69.2051	245.5
	69.2311	519	69.2311	267.5
	69.2571	510	69.2571	292.6
	69.2831	495	69.2831	249.5
	69.3091	514	69.3091	297.6
	69.3351	479.8	69.3351	276.6
	69.3611	509	69.3611	288.6
	69.3871	502	69.3871	250.5
	69.4131	525	69.4131	284.6
	69.4391	470.9	69.4391	271.5
	69.4651	510	69.4651	242.4
	69.4911	519	69.4911	281.5
	69.5171	517	69.5171	286.6
	69.5431	533	69.5431	268.5
	69.5691	515	69.5691	312.8
	69.5951	547.1	69.5951	293.6
	69.6211	465.9	69.6211	296.6
	69.6471	497.9	69.6471	267.6
	69.6731	532	69.6731	293.6
	69.6991	569.1	69.6991	304.6
	69.7251	492.9	69.7251	290.7
	69.7511	530	69.7511	281.5
	69.7771	510	69.7771	281.5
	69.8031	510	69.8031	286.7
	69.8291	529	69.8291	270.5
	69.8551	527.1	69.8551	280.6
	69.8811	537	69.8811	314.6
	69.9071	551.2	69.9071	297.7
	69.9331	548.1	69.9331	296.6
	69.9591	563.3	69.9591	287.7
	69.9851	559.1	69.9851	313.6
	70.0111	569.3	70.0111	323.9
	70.0371	535.1	70.0371	350
	70.0631	563.1	70.0631	342.7
	70.0891	570.3	70.0891	322.9
	70.1151	558.1	70.1151	360.7
	70.1411	590.6	70.1411	323.5
	70.1671	616	70.1671	348.4
	70.1931	587.4	70.1931	359.1
	70.2191	591.5	70.2191	350
	70.2451	646.3	70.2451	375.7
	70.2711	647.3	70.2711	402.9
	70.2971	640.2	70.2971	403.9
	70.3231	711.2	70.3231	397.3
	70.3491	700.8	70.3491	468.6
	70.3751	776.6	70.3751	479.7
	70.4011	797.8	70.4011	509
	70.4271	876.5	70.4271	549.3
	70.4531	930.4	70.4531	624.6
	70.4791	1094.6	70.4791	689.7
	70.5051	1168.4	70.5051	755.3
	70.5311	1407.2	70.5311	882
	70.5571	1563.2	70.5571	896.7
	70.5831	1672.8	70.5831	996.8
	70.6091	1936.4	70.6091	1101
	70.6351	1961.1	70.6351	1207.7
	70.6611	2079.3	70.6611	1268.3
	70.6871	2001.3	70.6871	1253.1
	70.7131	2082.3	70.7131	1300.7
	70.7391	1944.5	70.7391	1300.7
	70.7651	1953	70.7651	1268.3
	70.7911	1755.9	70.7911	1245
	70.8171	1737.4	70.8171	1191.9
	70.8431	1696.1	70.8431	1113.2
	70.8691	1591.9	70.8691	1096.2
	70.8951	1494.2	70.8951	1054.5
	70.9211	1459.6	70.9211	950.6
	70.9471	1225.5	70.9471	885.5
	70.9731	1189.5	70.9731	765.4
	70.9991	1097.5	70.9991	728.6
	71.0251	978.8	71.0251	765.4
	71.0511	917.8	71.0511	656.1
	71.0771	901.8	71.0771	626.6
	71.1031	862.8	71.1031	564
	71.1291	804.6	71.1291	498
	71.1551	756.5	71.1551	459.9
	71.1811	781.5	71.1811	474.9
	71.2071	726.4	71.2071	420.8
	71.2331	662.3	71.2331	449.9
	71.2591	622.2	71.2591	434.8
	71.2851	645.3	71.2851	387.8
	71.3111	659.3	71.3111	368.7
	71.3371	642.2	71.3371	397.8
	71.3631	630.2	71.3631	363.7
	71.3891	595.2	71.3891	359.7
	71.4151	595.2	71.4151	352.7
	71.4411	606.2	71.4411	344.7
	71.4671	595.2	71.4671	341.7
	71.4931	611.2	71.4931	361.7
	71.5191	570.3	71.5191	343
	71.5451	581.1	71.5451	323.6
	71.5711	565.1	71.5711	359.7
	71.5971	549.1	71.5971	349.7
	71.6231	596.2	71.6231	335.7
	71.6491	591.2	71.6491	342.7
	71.6751	594.2	71.6751	336.7
	71.7011	622.2	71.7011	323.6
	71.7271	560.1	71.7271	350.7
	71.7531	573.3	71.7531	323.9
	71.7791	551.1	71.7791	314.6
	71.8051	603.2	71.8051	321.6
	71.8311	574.1	71.8311	292.6
	71.8571	569.1	71.8571	330.6
	71.8831	587.4	71.8831	298.7
	71.9091	591.2	71.9091	297.6
[truncated: 310 more rows]

## Sheet: Fig. 2a
Fig. 2a
	Ru@Cu-TM		20 wt%Pt/C-TM		Cu-TM		Blank TM
	Potential - iR (V vs. RHE)	Current density (mA/cm2)	Potential - iR (V vs. RHE)	Current density (mA/cm2)	Potential - iR (V vs. RHE)	Current density (mA/cm2)	Potential - iR (V vs. RHE)	Current density (mA/cm2)
	0.05039	-2.224	0.05158	-1.78	0.05151	-2.524	0.05316	-0.11
	0.04939	-2.224	0.0506	-1.792	0.05052	-2.532	0.05216	-0.11
	0.0484	-2.236	0.04962	-1.805	0.04952	-2.536	0.05116	-0.11
	0.0474	-2.236	0.04863	-1.817	0.04853	-2.544	0.05016	-0.11
	0.0464	-2.244	0.04765	-1.83	0.04753	-2.552	0.04916	-0.11
	0.04541	-2.248	0.04665	-1.83	0.04653	-2.556	0.04816	-0.111
	0.04441	-2.256	0.04567	-1.842	0.04554	-2.564	0.04716	-0.111
	0.04342	-2.268	0.04469	-1.854	0.04454	-2.564	0.04616	-0.111
	0.04243	-2.284	0.04371	-1.867	0.04354	-2.568	0.04516	-0.111
	0.04143	-2.288	0.04272	-1.879	0.04255	-2.576	0.04416	-0.111
	0.04044	-2.3	0.04174	-1.892	0.04155	-2.58	0.04316	-0.112
	0.03945	-2.316	0.04076	-1.904	0.04055	-2.588	0.04216	-0.112
	0.03846	-2.328	0.03978	-1.917	0.03956	-2.592	0.04116	-0.112
	0.03747	-2.344	0.0388	-1.929	0.03856	-2.6	0.04016	-0.113
	0.03648	-2.36	0.03783	-1.954	0.03756	-2.604	0.03916	-0.113
	0.03549	-2.38	0.03685	-1.966	0.03656	-2.604	0.03816	-0.113
	0.0345	-2.392	0.03587	-1.979	0.03557	-2.612	0.03717	-0.115
	0.03352	-2.424	0.03489	-1.991	0.03457	-2.616	0.03617	-0.115
	0.03253	-2.448	0.03391	-2.004	0.03357	-2.624	0.03517	-0.116
	0.03155	-2.472	0.03294	-2.029	0.03258	-2.636	0.03417	-0.116
	0.03056	-2.492	0.03198	-2.053	0.03158	-2.636	0.03317	-0.116
	0.02958	-2.528	0.031	-2.066	0.03059	-2.644	0.03217	-0.117
	0.0286	-2.56	0.03001	-2.078	0.02959	-2.648	0.03117	-0.117
	0.02762	-2.588	0.02905	-2.103	0.02859	-2.656	0.03017	-0.118
	0.02664	-2.624	0.02807	-2.116	0.0276	-2.66	0.02917	-0.118
	0.02566	-2.656	0.0271	-2.141	0.0266	-2.668	0.02817	-0.118
	0.02469	-2.696	0.02614	-2.165	0.0256	-2.672	0.02717	-0.12
	0.02371	-2.736	0.02518	-2.19	0.02461	-2.68	0.02617	-0.12
	0.02274	-2.788	0.02421	-2.215	0.02361	-2.684	0.02517	-0.12
	0.02177	-2.828	0.02323	-2.228	0.02262	-2.708	0.02417	-0.12
	0.02081	-2.888	0.02227	-2.253	0.02162	-2.696	0.02317	-0.12
	0.01983	-2.932	0.02132	-2.29	0.02062	-2.704	0.02218	-0.121
	0.01887	-2.984	0.02036	-2.315	0.01962	-2.708	0.02118	-0.121
	0.0179	-3.04	0.01939	-2.34	0.01863	-2.716	0.02018	-0.121
	0.01694	-3.1	0.01845	-2.377	0.01763	-2.72	0.01918	-0.121
	0.01598	-3.16	0.01748	-2.402	0.01664	-2.728	0.01818	-0.121
	0.01502	-3.224	0.01654	-2.439	0.01564	-2.732	0.01718	-0.122
	0.01405	-3.288	0.01559	-2.476	0.01464	-2.74	0.01618	-0.122
	0.01311	-3.368	0.01465	-2.514	0.01364	-2.74	0.01518	-0.122
	0.01215	-3.444	0.0137	-2.551	0.01265	-2.752	0.01418	-0.122
	0.0112	-3.524	0.01277	-2.601	0.01166	-2.76	0.01318	-0.122
	0.01025	-3.608	0.01183	-2.638	0.01066	-2.764	0.01218	-0.122
	0.00932	-3.704	0.0109	-2.688	0.00966	-2.772	0.01118	-0.122
	0.00837	-3.796	0.00997	-2.738	0.00867	-2.776	0.01018	-0.122
	0.00744	-3.896	0.00904	-2.787	0.00767	-2.788	0.00918	-0.122
	0.00651	-4.012	0.00811	-2.837	0.00667	-2.788	0.00818	-0.122
	0.00558	-4.124	0.00719	-2.887	0.00568	-2.796	0.00718	-0.122
	0.00465	-4.24	0.00626	-2.937	0.00468	-2.8	0.00618	-0.123
	0.00374	-4.376	0.00535	-2.999	0.00369	-2.812	0.00518	-0.123
	0.00283	-4.52	0.00442	-3.049	0.00269	-2.82	0.00418	-0.123
	0.00191	-4.656	0.00353	-3.123	0.00169	-2.824	0.00318	-0.123
	0.00101	-4.812	0.00264	-3.198	0.0006992	-2.832	0.00218	-0.123
	0.00011	-4.976	0.00176	-3.285	-0.0002984	-2.836	0.00118	-0.123
	-0.0007775	-5.156	0.00092565	-3.397	-0.00129	-2.844	0.000178965	-0.123
	-0.00166	-5.336	7.065e-05	-3.497	-0.00229	-2.856	-0.00081958	-0.124
	-0.00255	-5.528	-0.0007133	-3.646	-0.00328	-2.864	-0.00182	-0.124
	-0.00342	-5.724	-0.0015	-3.795	-0.00427	-2.876	-0.00282	-0.124
	-0.00429	-5.94	-0.00226	-3.957	-0.00527	-2.88	-0.00382	-0.124
	-0.00515	-6.16	-0.00301	-4.131	-0.00627	-2.888	-0.00482	-0.124
	-0.00601	-6.388	-0.0037	-4.342	-0.00726	-2.892	-0.00582	-0.124
	-0.00685	-6.64	-0.00438	-4.566	-0.00826	-2.9	-0.00682	-0.124
	-0.00769	-6.896	-0.00507	-4.778	-0.00926	-2.904	-0.00782	-0.126
	-0.00852	-7.172	-0.00578	-4.977	-0.01025	-2.912	-0.00882	-0.126
	-0.00934	-7.456	-0.00644	-5.213	-0.01123	-2.956	-0.00982	-0.126
	-0.01015	-7.764	-0.00712	-5.437	-0.01224	-2.928	-0.01082	-0.126
	-0.01094	-8.1	-0.00777	-5.674	-0.01324	-2.94	-0.01182	-0.127
	-0.01173	-8.436	-0.00848	-5.873	-0.01423	-2.948	-0.01282	-0.127
	-0.0125	-8.792	-0.00916	-6.096	-0.01523	-2.956	-0.01382	-0.127
	-0.01326	-9.18	-0.0098	-6.345	-0.01622	-2.96	-0.01481	-0.128
	-0.014	-9.604	-0.01047	-6.569	-0.01722	-2.972	-0.01581	-0.128
	-0.01472	-10.052	-0.01117	-6.781	-0.01821	-2.98	-0.01681	-0.128
	-0.01542	-10.524	-0.01181	-7.029	-0.01921	-2.984	-0.01781	-0.128
	-0.01612	-11.004	-0.01246	-7.266	-0.0202	-2.992	-0.01881	-0.128
	-0.01681	-11.504	-0.01312	-7.502	-0.0212	-2.996	-0.01981	-0.128
	-0.01746	-12.064	-0.0138	-7.726	-0.0222	-3.008	-0.02081	-0.129
	-0.01809	-12.648	-0.01444	-7.975	-0.02319	-3.016	-0.02181	-0.129
	-0.01871	-13.256	-0.01509	-8.211	-0.02418	-3.028	-0.02281	-0.129
	-0.01931	-13.908	-0.01581	-8.41	-0.02518	-3.032	-0.02381	-0.129
	-0.01991	-14.54	-0.01643	-8.672	-0.02618	-3.04	-0.02481	-0.129
	-0.0205	-15.192	-0.01708	-8.908	-0.02717	-3.052	-0.02581	-0.129
	-0.02063	-16.584	-0.0177	-9.169	-0.02816	-3.064	-0.02681	-0.131
	-0.02137	-17.008	-0.01834	-9.418	-0.02915	-3.076	-0.02781	-0.131
	-0.02207	-17.496	-0.01893	-9.704	-0.03015	-3.084	-0.02881	-0.131
	-0.02267	-18.132	-0.01964	-9.903	-0.03115	-3.088	-0.02981	-0.131
	-0.02325	-18.804	-0.02028	-10.152	-0.03214	-3.1	-0.03081	-0.131
	-0.02381	-19.512	-0.0209	-10.413	-0.03313	-3.112	-0.03181	-0.131
	-0.02436	-20.224	-0.02152	-10.674	-0.03413	-3.124	-0.03281	-0.132
	-0.02493	-20.916	-0.02218	-10.911	-0.03512	-3.132	-0.03381	-0.132
	-0.02546	-21.672	-0.02284	-11.147	-0.03611	-3.144	-0.03481	-0.132
	-0.026	-22.404	-0.02349	-11.383	-0.03711	-3.156	-0.03581	-0.132
	-0.02653	-23.152	-0.02413	-11.632	-0.0381	-3.168	-0.03681	-0.132
	-0.02703	-23.96	-0.02477	-11.881	-0.03909	-3.18	-0.03781	-0.132
	-0.02751	-24.784	-0.02539	-12.142	-0.04008	-3.192	-0.03881	-0.133
	-0.02799	-25.608	-0.02603	-12.391	-0.04108	-3.204	-0.03981	-0.133
	-0.02849	-26.416	-0.02664	-12.665	-0.04207	-3.216	-0.04081	-0.133
	-0.02897	-27.248	-0.02724	-12.939	-0.04306	-3.228	-0.04181	-0.133
	-0.02947	-28.052	-0.02784	-13.212	-0.04406	-3.24	-0.04281	-0.133
	-0.02997	-28.852	-0.02854	-13.424	-0.04504	-3.268	-0.04381	-0.133
	-0.03048	-29.624	-0.02918	-13.672	-0.04604	-3.268	-0.04481	-0.133
	-0.03101	-30.388	-0.02976	-13.959	-0.04703	-3.28	-0.04581	-0.134
	-0.03151	-31.176	-0.0304	-14.207	-0.04802	-3.296	-0.04681	-0.134
	-0.03204	-31.932	-0.03095	-14.518	-0.04902	-3.308	-0.04781	-0.134
	-0.03248	-32.824	-0.03162	-14.742	-0.05	-3.328	-0.04881	-0.134
	-0.03295	-33.684	-0.03225	-15.003	-0.051	-3.34	-0.04981	-0.134
	-0.03337	-34.612	-0.0329	-15.24	-0.05199	-3.356	-0.0508	-0.136
	-0.03379	-35.532	-0.0335	-15.514	-0.05298	-3.372	-0.0518	-0.136
	-0.03422	-36.444	-0.03411	-15.787	-0.05397	-3.388	-0.0528	-0.136
	-0.03468	-37.316	-0.03475	-16.036	-0.05496	-3.408	-0.0538	-0.136
	-0.03512	-38.212	-0.03535	-16.31	-0.05595	-3.424	-0.0548	-0.136
	-0.03557	-39.088	-0.03594	-16.596	-0.05693	-3.456	-0.0558	-0.136
	-0.03601	-39.984	-0.03659	-16.832	-0.05792	-3.46	-0.0568	-0.136
	-0.03643	-40.912	-0.03718	-17.118	-0.05891	-3.48	-0.0578	-0.136
	-0.03685	-41.84	-0.03778	-17.392	-0.0599	-3.5	-0.0588	-0.136
	-0.03727	-42.764	-0.0384	-17.653	-0.06089	-3.524	-0.0598	-0.136
	-0.03773	-43.632	-0.03895	-17.964	-0.06187	-3.548	-0.0608	-0.136
	-0.03816	-44.54	-0.03959	-18.213	-0.06286	-3.564	-0.0618	-0.136
	-0.03856	-45.5	-0.04023	-18.462	-0.06384	-3.592	-0.0628	-0.136
	-0.039	-46.4	-0.04085	-18.723	-0.06483	-3.616	-0.0638	-0.136
	-0.03944	-47.296	-0.04142	-19.022	-0.06582	-3.632	-0.0648	-0.136
	-0.03987	-48.216	-0.04204	-19.283	-0.06681	-3.656	-0.0658	-0.136
	-0.04028	-49.16	-0.04268	-19.532	-0.06779	-3.688	-0.0668	-0.136
	-0.04073	-50.028	-0.04321	-19.855	-0.06877	-3.712	-0.0678	-0.136
	-0.04116	-50.936	-0.04381	-20.129	-0.06975	-3.744	-0.0688	-0.137
	-0.04156	-51.908	-0.04445	-20.378	-0.07074	-3.772	-0.0698	-0.136
	-0.04197	-52.852	-0.04507	-20.639	-0.07172	-3.8	-0.0708	-0.137
	-0.04235	-53.84	-0.04564	-20.937	-0.0727	-3.828	-0.0718	-0.137
	-0.04277	-54.768	-0.04628	-21.186	-0.07368	-3.86	-0.0728	-0.137
	-0.04318	-55.716	-0.04687	-21.472	-0.07466	-3.892	-0.0738	-0.137
	-0.04356	-56.696	-0.04738	-21.808	-0.07564	-3.928	-0.0748	-0.137
	-0.04396	-57.668	-0.048	-22.069	-0.07662	-3.964	-0.0758	-0.137
	-0.04432	-58.688	-0.04866	-22.306	-0.0776	-3.996	-0.0768	-0.137
	-0.04473	-59.632	-0.04924	-22.592	-0.07858	-4.036	-0.0778	-0.137
	-0.04513	-60.596	-0.04986	-22.853	-0.07956	-4.068	-0.0788	-0.137
	-0.04552	-61.568	-0.05047	-23.127	-0.08054	-4.104	-0.0798	-0.138
	-0.04591	-62.544	-0.05105	-23.413	-0.08151	-4.148	-0.0808	-0.138
	-0.04627	-63.572	-0.05165	-23.687	-0.08249	-4.188	-0.0818	-0.138
	-0.04666	-64.548	-0.05222	-23.985	-0.08346	-4.228	-0.0828	-0.138
	-0.04706	-65.504	-0.05281	-24.271	-0.08443	-4.28	-0.0838	-0.138
	-0.04745	-66.48	-0.05343	-24.533	-0.08541	-4.324	-0.0848	-0.138
	-0.04783	-67.476	-0.054	-24.831	-0.08636	-4.396	-0.0858	-0.139
	-0.04817	-68.528	-0.05454	-25.142	-0.08733	-4.448	-0.0868	-0.139
	-0.04856	-69.512	-0.05515	-25.416	-0.08831	-4.476	-0.0878	-0.139
	-0.04894	-70.5	-0.05573	-25.702	-0.08928	-4.528	-0.0888	-0.139
	-0.04934	-71.464	-0.05632	-25.988	-0.09025	-4.58	-0.0898	-0.139
	-0.04973	-72.436	-0.0569	-26.274	-0.09122	-4.636	-0.0908	-0.139
	-0.05007	-73.484	-0.05747	-26.573	-0.09218	-4.696	-0.0918	-0.139
	-0.05042	-74.532	-0.05807	-26.846	-0.09315	-4.752	-0.09279	-0.141
	-0.05082	-75.488	-0.05862	-27.157	-0.09412	-4.808	-0.0938	-0.139
	-0.05116	-76.552	-0.05924	-27.419	-0.09507	-4.88	-0.09479	-0.141
	-0.0515	-77.604	-0.05983	-27.705	-0.09603	-4.956	-0.09579	-0.141
	-0.05189	-78.572	-0.06041	-27.991	-0.097	-5.004	-0.09679	-0.141
	-0.05224	-79.62	-0.06096	-28.302	-0.09795	-5.076	-0.09779	-0.141
	-0.05252	-80.776	-0.06156	-28.576	-0.09891	-5.144	-0.09879	-0.141
	-0.05288	-81.8	-0.06219	-28.837	-0.09987	-5.216	-0.09979	-0.141
	-0.05326	-82.792	-0.06272	-29.16	-0.10082	-5.292	-0.10079	-0.141
	-0.05366	-83.74	-0.06323	-29.496	-0.10177	-5.384	-0.10179	-0.141
	-0.05395	-84.876	-0.06387	-29.745	-0.10273	-5.452	-0.10279	-0.141
	-0.05441	-85.74	-0.06447	-30.019	-0.10368	-5.528	-0.10379	-0.141
	-0.05485	-86.636	-0.06502	-30.33	-0.10463	-5.616	-0.10479	-0.141
	-0.0552	-87.68	-0.06554	-30.665	-0.10558	-5.7	-0.10579	-0.141
	-0.05558	-88.676	-0.0661	-30.964	-0.10646	-5.892	-0.10679	-0.141
	-0.05592	-89.72	-0.0667	-31.238	-0.10747	-5.884	-0.10779	-0.141
	-0.05618	-90.916	-0.06725	-31.549	-0.10841	-5.976	-0.10879	-0.141
	-0.05649	-92.008	-0.06782	-31.847	-0.10936	-6.068	-0.10979	-0.141
	-0.05693	-92.904	-0.06842	-32.121	-0.1103	-6.172	-0.11079	-0.141
	-0.05716	-94.148	-0.06897	-32.432	-0.11123	-6.276	-0.11179	-0.141
	-0.05757	-95.096	-0.06954	-32.731	-0.11216	-6.404	-0.11279	-0.141
	-0.05794	-96.088	-0.07014	-33.004	-0.1131	-6.492	-0.11379	-0.141
	-0.05826	-97.184	-0.07066	-33.34	-0.11404	-6.6	-0.11479	-0.141
	-0.05861	-98.228	-0.07121	-33.651	-0.11498	-6.704	-0.11579	-0.141
	-0.05902	-99.176	-0.07183	-33.912	-0.11591	-6.816	-0.11679	-0.141
	-0.05939	-100.172	-0.07239	-34.211	-0.11684	-6.936	-0.11779	-0.141
	-0.05968	-101.316	-0.07293	-34.534	-0.11776	-7.064	-0.11879	-0.141
	-0.06012	-102.212	-0.07349	-34.833	-0.11869	-7.18	-0.11979	-0.141
	-0.06044	-103.304	-0.07408	-35.119	-0.11961	-7.312	-0.1208	-0.139
	-0.06072	-104.448	-0.07452	-35.505	-0.12054	-7.44	-0.1218	-0.139
	-0.0611	-105.444	-0.07512	-35.778	-0.12146	-7.572	-0.1228	-0.139
	-0.06144	-106.492	-0.07569	-36.077	-0.12236	-7.728	-0.1238	-0.139
	-0.06173	-107.636	-0.07627	-36.363	-0.12329	-7.856	-0.1248	-0.139
	-0.06201	-108.78	-0.07682	-36.674	-0.1242	-7.996	-0.1258	-0.139
	-0.06233	-109.872	-0.07739	-36.973	-0.12511	-8.148	-0.1268	-0.139
	-0.06261	-111.02	-0.07785	-37.346	-0.12602	-8.3	-0.1278	-0.139
	-0.06296	-112.064	-0.07849	-37.595	-0.12692	-8.46	-0.1288	-0.139
	-0.06334	-113.06	-0.079	-37.93	-0.12783	-8.624	-0.1298	-0.139
	-0.06356	-114.304	-0.07959	-38.217	-0.12873	-8.78	-0.1308	-0.139
	-0.06397	-115.248	-0.0801	-38.552	-0.12963	-8.948	-0.1318	-0.139
	-0.06438	-116.192	-0.08067	-38.851	-0.13053	-9.116	-0.1328	-0.138
	-0.06473	-117.236	-0.08123	-39.15	-0.13143	-9.288	-0.1338	-0.138
	-0.06495	-118.484	-0.08175	-39.485	-0.13232	-9.464	-0.1348	-0.138
	-0.06514	-119.776	-0.08222	-39.846	-0.13321	-9.648	-0.1358	-0.138
	-0.06555	-120.72	-0.08286	-40.095	-0.1341	-9.832	-0.1368	-0.138
	-0.06583	-121.864	-0.08338	-40.431	-0.13498	-10.028	-0.1378	-0.138
	-0.06621	-122.86	-0.08389	-40.767	-0.13588	-10.204	-0.1388	-0.138
	-0.06656	-123.908	-0.08435	-41.14	-0.13676	-10.4	-0.1398	-0.138
	-0.06678	-125.152	-0.08499	-41.389	-0.13764	-10.608	-0.1408	-0.138
	-0.06706	-126.296	-0.08548	-41.737	-0.13852	-10.804	-0.1418	-0.138
	-0.06754	-127.14	-0.08601	-42.061	-0.1394	-11.004	-0.1428	-0.138
	-0.06798	-128.036	-0.08653	-42.396	-0.14027	-11.22	-0.1438	-0.138
	-0.06829	-129.132	-0.08706	-42.72	-0.14114	-11.44	-0.1448	-0.138
	-0.06839	-130.572	-0.08755	-43.068	-0.14201	-11.656	-0.1458	-0.138
	-0.06877	-131.568	-0.08812	-43.367	-0.14287	-11.88	-0.1468	-0.138
	-0.06905	-132.712	-0.08859	-43.728	-0.14374	-12.1	-0.1478	-0.138
	-0.0694	-133.76	-0.08918	-44.014	-0.1446	-12.332	-0.1488	-0.138
	-0.06962	-135.004	-0.08969	-44.35	-0.14538	-12.708	-0.1498	-0.138
	-0.06991	-136.148	-0.09022	-44.673	-0.14631	-12.812	-0.1508	-0.138
	-0.07032	-137.092	-0.09079	-44.971	-0.14717	-13.056	-0.1518	-0.138
	-0.07054	-138.336	-0.09125	-45.345	-0.14801	-13.324	-0.1528	-0.138
	-0.07089	-139.38	-0.09178	-45.668	-0.14886	-13.564	-0.1538	-0.138
	-0.07126	-140.376	-0.09231	-45.992	-0.14971	-13.812	-0.1548	-0.138
	-0.07133	-141.868	-0.09288	-46.29	-0.15055	-14.084	-0.1558	-0.139
	-0.07184	-142.664	-0.09339	-46.626	-0.15139	-14.352	-0.1568	-0.139
	-0.07215	-143.76	-0.09389	-46.974	-0.15222	-14.628	-0.1578	-0.139
	-0.0724	-144.956	-0.09445	-47.273	-0.15306	-14.904	-0.1588	-0.139
	-0.0725	-146.396	-0.09493	-47.634	-0.15388	-15.204	-0.15979	-0.141
	-0.07297	-147.244	-0.09543	-47.982	-0.15469	-15.52	-0.16079	-0.141
	-0.07332	-148.288	-0.09596	-48.305	-0.15554	-15.764	-0.16179	-0.141
	-0.07351	-149.58	-0.09643	-48.666	-0.15635	-16.076	-0.16279	-0.141
	-0.07398	-150.428	-0.097	-48.965	-0.15718	-16.36	-0.16379	-0.142
	-0.07433	-151.472	-0.09757	-49.263	-0.158	-16.672	-0.16479	-0.142
	-0.07464	-152.568	-0.09803	-49.637	-0.15882	-16.964	-0.16579	-0.142
	-0.07487	-153.812	-0.09858	-49.947	-0.15963	-17.276	-0.16679	-0.143
	-0.07522	-154.856	-0.09903	-50.321	-0.16043	-17.62	-0.16779	-0.143
	-0.0754	-156.152	-0.09957	-50.644	-0.16122	-17.96	-0.16879	-0.143
	-0.07581	-157.096	-0.10004	-51.005	-0.16202	-18.292	-0.16979	-0.144
	-0.07604	-158.34	-0.10059	-51.316	-0.16282	-18.628	-0.17079	-0.144
	-0.07645	-159.284	-0.10112	-51.639	-0.16364	-18.936	-0.17179	-0.144
	-0.07664	-160.58	-0.10158	-52.013	-0.16443	-19.276	-0.17279	-0.146
	-0.07701	-161.576	-0.10215	-52.311	-0.16523	-19.612	-0.17379	-0.146
	-0.07715	-162.968	-0.10264	-52.659	-0.16601	-19.988	-0.17479	-0.146
	-0.07774	-163.616	-0.10307	-53.058	-0.16679	-20.348	-0.17579	-0.147
	-0.078	-164.808	-0.10354	-53.418	-0.16757	-20.716	-0.17678	-0.148
	-0.07818	-166.104	-0.10406	-53.754	-0.16834	-21.108	-0.17778	-0.148
	-0.07875	-166.8	-0.10455	-54.102	-0.1691	-21.5	-0.17878	-0.149
	-0.07885	-168.244	-0.10508	-54.426	-0.16989	-21.848	-0.17978	-0.149
	-0.07901	-169.584	-0.10551	-54.824	-0.17066	-22.232	-0.18078	-0.149
	-0.07926	-170.78	-0.10609	-55.11	-0.17143	-22.624	-0.18178	-0.151
	-0.07974	-171.624	-0.10662	-55.433	-0.17218	-23.028	-0.18278	-0.151
	-0.08017	-172.52	-0.10699	-55.869	-0.1729	-23.504	-0.18378	-0.152
	-0.08046	-173.664	-0.10745	-56.242	-0.17371	-23.816	-0.18478	-0.152
	-0.08062	-175.008	-0.10791	-56.615	-0.17446	-24.24	-0.18578	-0.153
	-0.08084	-176.252	-0.10851	-56.889	-0.17519	-24.684	-0.18678	-0.154
	-0.08125	-177.2	-0.10893	-57.287	-0.17596	-25.072	-0.18778	-0.154
	-0.08157	-178.292	-0.10937	-57.673	-0.17669	-25.516	-0.18877	-0.156
	-0.08176	-179.588	-0.10989	-58.009	-0.17741	-25.988	-0.18977	-0.156
	-0.08183	-181.08	-0.11029	-58.419	-0.17818	-26.364	-0.19077	-0.157
	-0.08227	-181.976	-0.11084	-58.73	-0.17893	-26.784	-0.19177	-0.158
	-0.08252	-183.168	-0.11137	-59.054	-0.17967	-27.224	-0.19277	-0.159
	-0.08302	-183.968	-0.11179	-59.452	-0.1803	-27.836	-0.19377	-0.159
	-0.08318	-185.308	-0.11229	-59.8	-0.18099	-28.344	-0.19477	-0.161
	-0.08356	-186.304	-0.11275	-60.173	-0.18181	-28.656	-0.19576	-0.162
	-0.08403	-187.152	-0.11324	-60.521	-0.18254	-29.096	-0.19676	-0.162
	-0.08369	-189.292	-0.11372	-60.882	-0.18325	-29.576	-0.19776	-0.163
	-0.08435	-189.84	-0.11414	-61.28	-0.18398	-30.032	-0.19876	-0.163
	-0.08451	-191.18	-0.1146	-61.654	-0.1847	-30.492	-0.19976	-0.163
	-0.08495	-192.076	-0.11513	-61.977	-0.18541	-30.98	-0.20076	-0.164
	-0.08524	-193.22	-0.11565	-62.313	-0.18612	-31.46	-0.20176	-0.164
	-0.08562	-194.216	-0.11612	-62.674	-0.18682	-31.972	-0.20276	-0.166
	-0.0858	-195.512	-0.11655	-63.072	-0.18751	-32.488	-0.20376	-0.166
	-0.08584	-197.052	-0.11713	-63.358	-0.18821	-32.976	-0.20476	-0.166
	-0.08622	-198.048	-0.11757	-63.743	-0.1889	-33.496	-0.20576	-0.167
	-0.08666	-198.944	-0.11801	-64.129	-0.18959	-34.024	-0.20676	-0.167
	-0.08685	-200.236	-0.11851	-64.477	-0.19024	-34.596	-0.20776	-0.168
	-0.08701	-201.58	-0.11911	-64.751	-0.19095	-35.088	-0.20876	-0.168
	-0.08752	-202.376	-0.11953	-65.149	-0.19161	-35.648	-0.20976	-0.168
	-0.08802	-203.172	-0.11996	-65.547	-0.19229	-36.176	-0.21076	-0.168
	-0.08824	-204.416	-0.12043	-65.908	-0.193	-36.66	-0.21175	-0.169
	-0.0884	-205.76	-0.12097	-66.231	-0.19369	-37.184	-0.21275	-0.169
	-0.08859	-207.056	-0.12146	-66.58	-0.19436	-37.736	-0.21375	-0.171
	-0.08875	-208.4	-0.1219	-66.965	-0.19503	-38.288	-0.21475	-0.171
	-0.08901	-209.592	-0.12241	-67.301	-0.19568	-38.868	-0.21575	-0.171
	-0.08929	-210.736	-0.12284	-67.699	-0.19635	-39.412	-0.21675	-0.172
	-0.08948	-212.032	-0.12331	-68.06	-0.19702	-39.964	-0.21775	-0.172
	-0.0898	-213.124	-0.12381	-68.408	-0.19761	-40.656	-0.21875	-0.172
	-0.09008	-214.268	-0.1243	-68.757	-0.19831	-41.148	-0.21975	-0.173
	-0.09018	-215.712	-0.12471	-69.167	-0.19895	-41.756	-0.22075	-0.173
	-0.09059	-216.66	-0.12518	-69.528	-0.19958	-42.368	-0.22175	-0.173
	-0.09091	-217.752	-0.12566	-69.889	-0.20024	-42.932	-0.22275	-0.173
	-0.09175	-218.004	-0.1261	-70.274	-0.20091	-43.488	-0.22375	-0.174
	-0.092	-219.196	-0.12653	-70.672	-0.20153	-44.112	-0.22475	-0.174
	-0.09235	-220.24	-0.12707	-70.984	-0.20217	-44.716	-0.22575	-0.174
	-0.0921	-222.232	-0.12748	-71.394	-0.20281	-45.324	-0.22675	-0.175
	-0.09239	-223.376	-0.12797	-71.742	-0.20343	-45.952	-0.22775	-0.175
	-0.09239	-224.968	-0.12836	-72.165	-0.20406	-46.564	-0.22874	-0.177
	-0.09302	-225.564	-0.1288	-72.551	-0.20471	-47.152	-0.22974	-0.177
	-0.09281	-227.508	-0.12928	-72.912	-0.20532	-47.796	-0.23074	-0.177
	-0.09325	-228.4	-0.12985	-73.21	-0.20594	-48.432	-0.23174	-0.178
	-0.09331	-229.896	-0.13032	-73.571	-0.20652	-49.132	-0.23274	-0.178
	-0.09416	-230.144	-0.13083	-73.907	-0.20717	-49.716	-0.23374	-0.179
	-0.09407	-231.884	-0.13131	-74.268	-0.20777	-50.388	-0.23474	-0.179
	-0.09448	-232.832	-0.13163	-74.74	-0.20838	-51.032	-0.23574	-0.179
	-0.09501	-233.576	-0.13214	-75.076	-0.20898	-51.704	-0.23674	-0.18
	-0.09492	-235.32	-0.13263	-75.425	-0.20956	-52.4	-0.23774	-0.18
	-0.09512	-236.612	-0.13309	-75.798	-0.21017	-53.056	-0.23874	-0.18
	-0.09537	-237.808	-0.13362	-76.121	-0.21076	-53.74	-0.23974	-0.182
	-0.09544	-239.3	-0.13406	-76.507	-0.21136	-54.4	-0.24074	-0.182
	-0.09569	-240.492	-0.13449	-76.905	-0.21195	-55.08	-0.24173	-0.183
	-0.09598	-241.636	-0.13511	-77.166	-0.21253	-55.784	-0.24273	-0.183
	-0.09654	-242.336	-0.13546	-77.614	-0.21313	-56.452	-0.24373	-0.184
	-0.0967	-243.68	-0.13596	-77.962	-0.21369	-57.18	-0.24473	-0.184
	-0.09702	-244.772	-0.13641	-78.336	-0.21425	-57.92	-0.24573	-0.185
	-0.09699	-246.416	-0.13696	-78.647	-0.21483	-58.624	-0.24673	-0.185
	-0.09749	-247.212	-0.13738	-79.045	-0.21537	-59.376	-0.24773	-0.187
	-0.09781	-248.304	-0.13784	-79.418	-0.21599	-60.012	-0.24873	-0.188
	-0.0985	-248.804	-0.13825	-79.828	-0.21658	-60.704	-0.24973	-0.188
	-0.09825	-250.796	-0.13883	-80.115	-0.21714	-61.436	-0.25073	-0.189
	-0.09891	-251.34	-0.13935	-80.45	-0.21771	-62.152	-0.25172	-0.19
	-0.0991	-252.636	-0.13966	-80.923	-0.21827	-62.88	-0.25272	-0.19
	-0.09939	-253.78	-0.14007	-81.334	-0.2188	-63.672	-0.25372	-0.192
	-0.09933	-255.472	-0.14045	-81.757	-0.21934	-64.436	-0.25472	-0.193
	-0.09952	-256.764	-0.14097	-82.092	-0.21988	-65.2	-0.25572	-0.194
	-0.09981	-257.908	-0.14139	-82.49	-0.22044	-65.94	-0.25672	-0.195
	-0.10081	-257.908	-0.14192	-82.814	-0.22093	-66.78	-0.25772	-0.195
	-0.10087	-259.404	-0.14234	-83.212	-0.22151	-67.484	-0.25871	-0.197
	-0.10057	-261.492	-0.1428	-83.585	-0.22205	-68.252	-0.25971	-0.198
	-0.10091	-262.536	-0.1433	-83.934	-0.22259	-69.024	-0.26071	-0.199
	-0.10132	-263.484	-0.14366	-84.369	-0.22314	-69.764	-0.26171	-0.199
	-0.10133	-265.076	-0.14414	-84.73	-0.22366	-70.568	-0.26271	-0.2
	-0.1017	-266.072	-0.14462	-85.09	-0.22419	-71.356	-0.26371	-0.202
	-0.10196	-267.264	-0.14502	-85.501	-0.22473	-72.112	-0.26471	-0.202
	-0.10221	-268.46	-0.14556	-85.824	-0.22526	-72.904	-0.2657	-0.203
	-0.10219	-270.1	-0.146	-86.21	-0.22581	-73.656	-0.2667	-0.204
	-0.10306	-270.3	-0.14636	-86.646	-0.22628	-74.532	-0.2677	-0.205
	-0.10248	-272.836	-0.14684	-87.006	-0.22682	-75.308	-0.2687	-0.207
	-0.1036	-272.64	-0.14725	-87.417	-0.22737	-76.048	-0.2697	-0.207
	-0.10407	-273.484	-0.14774	-87.765	-0.22785	-76.916	-0.2707	-0.208
	-0.10411	-275.028	-0.14813	-88.188	-0.22839	-77.68	-0.2717	-0.209
	-0.10383	-277.068	-0.14868	-88.499	-0.2289	-78.496	-0.27269	-0.21
	-0.10437	-277.812	-0.14908	-88.91	-0.22943	-79.28	-0.27369	-0.21
	-0.10487	-278.608	-0.14943	-89.357	-0.22994	-80.104	-0.27469	-0.212
	-0.10472	-280.452	-0.15002	-89.644	-0.23044	-80.936	-0.27569	-0.213
	-0.10488	-281.796	-0.15049	-90.004	-0.23095	-81.752	-0.27669	-0.213
	-0.10526	-282.788	-0.15084	-90.452	-0.23144	-82.6	-0.27769	-0.214
	-0.10626	-282.788	-0.15132	-90.813	-0.23196	-83.404	-0.27869	-0.215
	-0.1066	-283.836	-0.15167	-91.261	-0.23242	-84.308	-0.27968	-0.217
	-0.10636	-285.824	-0.15222	-91.572	-0.23294	-85.108	-0.28068	-0.217
	-0.10609	-287.864	-0.15266	-91.957	-0.23342	-85.96	-0.28168	-0.218
	-0.10671	-288.464	-0.15307	-92.368	-0.2339	-86.832	-0.28268	-0.219
	-0.10703	-289.556	-0.15338	-92.841	-0.23438	-87.692	-0.28368	-0.22
	-0.10772	-290.056	-0.15397	-93.127	-0.23487	-88.548	-0.28468	-0.222
	-0.10763	-291.796	-0.15432	-93.575	-0.23532	-89.472	-0.28568	-0.222
	-0.10804	-292.74	-0.1547	-93.997	-0.2358	-90.34	-0.28668	-0.223
	-0.10826	-293.984	-0.15529	-94.284	-0.23628	-91.196	-0.28767	-0.224
	-0.1083	-295.528	-0.15567	-94.707	-0.23675	-92.088	-0.28867	-0.225
	-0.10874	-296.424	-0.15613	-95.08	-0.23718	-93.032	-0.28967	-0.226
	-0.10877	-297.968	-0.15667	-95.403	-0.23763	-93.948	-0.29067	-0.228
	-0.10933	-298.664	-0.15694	-95.901	-0.23813	-94.78	-0.29167	-0.229
	-0.11012	-299.012	-0.15744	-96.249	-0.23865	-95.588	-0.29267	-0.23
	-0.11021	-300.456	-0.15788	-96.635	-0.23911	-96.484	-0.29366	-0.231
	-0.10979	-302.744	-0.15827	-97.058	-0.23957	-97.38	-0.29466	-0.233
	-0.10936	-305.032	-0.15874	-97.419	-0.24008	-98.196	-0.29566	-0.234
	-0.10986	-305.828	-0.15913	-97.841	-0.24054	-99.096	-0.29666	-0.235
	-0.1103	-306.724	-0.15964	-98.177	-0.241	-100	-0.29766	-0.236
	-0.11043	-308.116	-0.15997	-98.638	-0.24152	-100.804	-0.29865	-0.239
	-0.11062	-309.412	-0.16038	-99.048	-0.24191	-101.824	-0.29965	-0.24
	-0.11149	-309.612	-0.16089	-99.384	-0.24235	-102.752	-0.30065	-0.241
	-0.11166	-310.952	-0.16126	-99.819	-0.24264	-103.94	-0.30165	-0.243
	-0.11172	-312.448	-0.16167	-100.23	-0.24316	-104.736	-0.30264	-0.245
	-0.11241	-312.944	-0.16207	-100.64	-0.24361	-105.656	-0.30364	-0.248
	-0.11232	-314.684	-0.16251	-101.026	-0.24405	-106.576	-0.30464	-0.249
	-0.11264	-315.78	-0.16292	-101.437	-0.24447	-107.556	-0.30564	-0.25
			-0.16338	-101.81	-0.24491	-108.476	-0.30663	-0.253
			-0.16376	-102.233			-0.30763	-0.255
			-0.16422	-102.606			-0.30863	-0.256
			-0.16459	-103.041			-0.30962	-0.259
			-0.16499	-103.452			-0.31062	-0.261
			-0.16553	-103.775			-0.31162	-0.263
			-0.16591	-104.198			-0.31261	-0.265
			-0.16619	-104.696			-0.31361	-0.268
			-0.16663	-105.082			-0.31461	-0.27
			-0.16702	-105.505			-0.3156	-0.273
			-0.16739	-105.94			-0.3166	-0.275
			-0.16797	-106.226			-0.3176	-0.277
			-0.16838	-106.637			-0.31859	-0.28
			-0.16873	-107.084			-0.31959	-0.282
			-0.16908	-107.532			-0.32059	-0.285
			-0.1695	-107.93			-0.32158	-0.287
			-0.16989	-108.353			-0.32258	-0.29
			-0.17013	-108.876			-0.32358	-0.292
			-0.1707	-109.174			-0.32457	-0.295
			-0.17114	-109.56			-0.32556	-0.299
			-0.17145	-110.033			-0.32656	-0.301
			-0.17198	-110.356			-0.32756	-0.304
			-0.17233	-110.804			-0.32855	-0.306
			-0.17283	-111.152			-0.32955	-0.31
			-0.17323	-111.563			-0.33055	-0.312
			-0.1736	-111.998			-0.33154	-0.316
			-0.17401	-112.409			-0.33254	-0.319
			-0.17448	-112.769			-0.33353	-0.322
			-0.17489	-113.18			-0.33453	-0.326
			-0.17517	-113.678			-0.33552	-0.33
			-0.17554	-114.113			-0.33652	-0.332
			-0.17591	-114.548			-0.33751	-0.336
			-0.17609	-115.108			-0.33851	-0.34
			-0.17659	-115.457			-0.3395	-0.343
			-0.17696	-115.892			-0.3405	-0.347
			-0.17733	-116.327			-0.34149	-0.351
			-0.17768	-116.775			-0.34248	-0.355
			-0.17812	-117.161			-0.34348	-0.358
			-0.17845	-117.621			-0.34447	-0.362
			-0.17887	-118.019			-0.34547	-0.367
			-0.17922	-118.467			-0.34646	-0.371
			-0.17966	-118.853			-0.34745	-0.375
			-0.18023	-119.151			-0.34845	-0.38
			-0.18062	-119.574			-0.34944	-0.384
			-0.18099	-120.01			-0.35043	-0.389
			-0.18148	-120.358			-0.35143	-0.394
			-0.18187	-120.781			-0.35242	-0.398
			-0.18225	-121.204			-0.35341	-0.403
							-0.35441	-0.408
							-0.3554	-0.413
							-0.35639	-0.417
							-0.35738	-0.423
							-0.35838	-0.428
							-0.35937	-0.433
							-0.36036	-0.437
							-0.36136	-0.443
							-0.36235	-0.448
							-0.36334	-0.453
							-0.36433	-0.459
							-0.36532	-0.464
							-0.36632	-0.47
							-0.36731	-0.477
							-0.3683	-0.482
							-0.36929	-0.488
							-0.37028	-0.494
							-0.37127	-0.5
							-0.37227	-0.505
							-0.37325	-0.513
							-0.37424	-0.519
							-0.37524	-0.525
							-0.37623	-0.531
							-0.37722	-0.539
							-0.37821	-0.545
							-0.3792	-0.552
							-0.38019	-0.56
							-0.38118	-0.567
							-0.38216	-0.575
							-0.38315	-0.582
							-0.38414	-0.59
							-0.38513	-0.597
							-0.38612	-0.606
							-0.38711	-0.613
							-0.38809	-0.622
							-0.38908	-0.631
							-0.39007	-0.638
							-0.39106	-0.647
							-0.39205	-0.656
							-0.39303	-0.666
							-0.39402	-0.674
							-0.39501	-0.683
							-0.39599	-0.693
							-0.39698	-0.703
							-0.39796	-0.712
							-0.39895	-0.722
							-0.39993	-0.732
							-0.40092	-0.742
							-0.40191	-0.751
							-0.40289	-0.763
							-0.40388	-0.773
							-0.40486	-0.784
							-0.40584	-0.794
							-0.40683	-0.805
							-0.40781	-0.816
							-0.4088	-0.827
							-0.40978	-0.839
							-0.41076	-0.851
							-0.41175	-0.862
							-0.41273	-0.875
							-0.41371	-0.887
							-0.41469	-0.898
							-0.41567	-0.911
							-0.41666	-0.924
							-0.41764	-0.937
							-0.41862	-0.951
							-0.4196	-0.963
							-0.42058	-0.978
							-0.42156	-0.99
							-0.42254	-1.004
							-0.42352	-1.018
							-0.4245	-1.033
							-0.42548	-1.048
							-0.42646	-1.061
							-0.42743	-1.077
							-0.42841	-1.092
							-0.42939	-1.107
							-0.43037	-1.123
							-0.43134	-1.14
							-0.43232	-1.156
							-0.43329	-1.173
							-0.43427	-1.191
							-0.43524	-1.207
							-0.43622	-1.224
							-0.4372	-1.24
							-0.43817	-1.26
							-0.43914	-1.278
							-0.44011	-1.296
							-0.44109	-1.315
							-0.44206	-1.334
							-0.44303	-1.352
							-0.444	-1.372
							-0.44497	-1.392
							-0.44595	-1.412
							-0.44692	-1.432
							-0.44789	-1.452
							-0.44886	-1.473
							-0.44982	-1.495
							-0.45079	-1.518
							-0.45176	-1.54
							-0.45273	-1.561
							-0.4537	-1.584
							-0.45466	-1.607
							-0.45563	-1.631
							-0.45659	-1.656
							-0.45756	-1.679
							-0.45852	-1.703
							-0.45948	-1.729
							-0.46045	-1.755
							-0.46141	-1.782
							-0.46237	-1.808
							-0.46333	-1.835
							-0.46429	-1.864
							-0.46525	-1.891
							-0.46621	-1.92
							-0.46717	-1.948
							-0.46812	-1.981
							-0.46908	-2.01
							-0.47003	-2.041
							-0.47098	-2.073
							-0.47194	-2.105
							-0.47288	-2.141
							-0.47384	-2.175
							-0.47479	-2.208
							-0.47574	-2.243
							-0.47668	-2.279
							-0.47763	-2.316
							-0.47857	-2.354
							-0.47952	-2.391
							-0.48046	-2.431
							-0.4814	-2.472
							-0.48234	-2.514
							-0.48328	-2.555
							-0.48422	-2.599
							-0.48516	-2.64
							-0.48609	-2.685
							-0.48703	-2.729
							-0.48796	-2.775
							-0.48889	-2.823
							-0.48982	-2.87
							-0.49075	-2.919
							-0.49168	-2.967
							-0.49261	-3.018
							-0.49353	-3.069
							-0.49446	-3.121
							-0.49538	-3.176
							-0.4963	-3.231
							-0.49722	-3.288
							-0.49813	-3.345
							-0.49905	-3.404
							-0.49996	-3.462
							-0.50087	-3.523
							-0.50178	-3.587
							-0.50269	-3.649
							-0.5036	-3.713
							-0.5045	-3.781

## Sheet: Fig. 2b
Fig. 2b
	Ru@Cu-TM		20 wt%Pt/C-TM		Cu-TM
	log |current density| (mA/cm2)	Potential - iR (V vs. RHE)	log |current density| (mA/cm2)	Potential - iR (V vs. RHE)	log |current density| (mA/cm2)	Potential - iR (V vs. RHE)
	0.67943	-0.00553	0.57921	-0.0065	0.55194	-0.06786
	0.69267	-0.00643	0.59737	-0.00726	0.55534	-0.06884
	0.70586	-0.00732	0.61606	-0.00801	0.55823	-0.06983
	0.72263	-0.00817	0.63769	-0.0087	0.56015	-0.07082
	0.73846	-0.00903	0.65954	-0.00938	0.56301	-0.07181
	0.75404	-0.00988	0.67925	-0.01007	0.56679	-0.07279
	0.76908	-0.01074	0.69697	-0.01078	0.56961	-0.07377
	0.78362	-0.01159	0.71709	-0.01144	0.57334	-0.07475
	0.79741	-0.01245	0.73536	-0.01212	0.57657	-0.07574
	0.81451	-0.01327	0.75389	-0.01277	0.57978	-0.07672
	0.83072	-0.01409	0.76886	-0.01348	0.58297	-0.0777
	0.84634	-0.01491	0.78504	-0.01416	0.58659	-0.07868
	0.86141	-0.01573	0.80243	-0.0148	0.59017	-0.07966
	0.87599	-0.01655	0.8175	-0.01547	0.59417	-0.08064
	0.89298	-0.01733	0.83129	-0.01617	0.59813	-0.08162
	0.90934	-0.01812	0.84689	-0.01681	0.60163	-0.0826
	0.9249	-0.0189	0.8613	-0.01746	0.60595	-0.08358
	0.9425	-0.01965	0.87518	-0.01812	0.60938	-0.08456
	0.9619	-0.02036	0.88795	-0.0188	0.61321	-0.08554
	0.97809	-0.02111	0.90173	-0.01944	0.61784	-0.08651
	0.99808	-0.02178	0.9144	-0.02009	0.62201	-0.08749
	1.0172	-0.02246	0.9248	-0.02081	0.62613	-0.08846
	1.03551	-0.02313	0.93812	-0.02143	0.63144	-0.08943
	1.05492	-0.02377	0.94978	-0.02208	0.63589	-0.09041
	1.0754	-0.02438	0.96232	-0.0227	0.64306	-0.09136
	1.09496	-0.02498	0.97396	-0.02334	0.64816	-0.09233
	1.11528	-0.02555	0.98695	-0.02393	0.65089	-0.09331
	1.13469	-0.02611	0.99577	-0.02464	0.65591	-0.09428
	1.15339	-0.02668	1.00655	-0.02528	0.66087	-0.09525
	1.1726	-0.02721	1.01758	-0.0259	0.66614	-0.09622
	1.19112	-0.02774	1.02833	-0.02652	0.67173	-0.09718
	1.21016	-0.02824	1.03786	-0.02718	0.67688	-0.09815
	1.2284	-0.02873	1.04716	-0.02784	0.68196	-0.09912
	1.24719	-0.02919	1.05626	-0.02849	0.68842	-0.10007
	1.26633	-0.02961	1.06565	-0.02913	0.69513	-0.10103
	1.28357	-0.03007	1.07485	-0.02977	0.69932	-0.102
	1.30007	-0.03053	1.08429	-0.03039	0.70552	-0.10295
	1.31815	-0.03092	1.09311	-0.03103	0.7113	-0.10391
	1.33341	-0.03138	1.10261	-0.03164	0.71734	-0.10487
	1.35017	-0.03176	1.1119	-0.03224	0.72362	-0.10582
	1.36624	-0.03215	1.12097	-0.03284	0.73111	-0.10677
	1.3818	-0.03254	1.12788	-0.03354	0.73656	-0.10773
	1.39676	-0.03292	1.13583	-0.03418	0.74257	-0.10868
	1.41041	-0.03335	1.14485	-0.03476	0.74943	-0.10963
	1.42449	-0.03373	1.1525	-0.0354	0.75587	-0.11058
	1.43807	-0.03412	1.16191	-0.03595	0.77026	-0.11146
	1.45203	-0.03447	1.16856	-0.03662	0.76967	-0.11247
	1.46485	-0.03486	1.17618	-0.03725	0.77641	-0.11341
	1.47724	-0.03524	1.18298	-0.0379	0.78305	-0.11436
	1.48934	-0.03563	1.19072	-0.0385	0.79043	-0.1153
	1.50177	-0.03598	1.1983	-0.03911	0.79768	-0.11623
	1.51386	-0.03633	1.2051	-0.03975	0.80645	-0.11716
	1.52556	-0.03668	1.21245	-0.04035	0.81238	-0.1181
	1.53827	-0.03696	1.22	-0.04094	0.81954	-0.11904
	1.54881	-0.03735	1.22614	-0.04159	0.82633	-0.11998
	1.55904	-0.03773	1.23345	-0.04218	0.83353	-0.12091
	1.56965	-0.03809	1.24035	-0.04278	0.84111	-0.12184
	1.57946	-0.03847	1.24682	-0.0434	0.84905	-0.12276
	1.58959	-0.03882	1.2544	-0.04395	0.85612	-0.12369
	1.59945	-0.03917	1.26038	-0.04459	0.86404	-0.12461
	1.60968	-0.03949	1.26628	-0.04523	0.87157	-0.12554
	1.61914	-0.03984	1.27238	-0.04585	0.87921	-0.12646
	1.62839	-0.04019	1.27926	-0.04642	0.88807	-0.12736
			1.28517	-0.04704	0.8952	-0.12829
			1.29075	-0.04768	0.90287	-0.1292
			1.29787	-0.04821	0.91105	-0.13011
			1.30382	-0.04881	0.91908	-0.13102
			1.30916	-0.04945	0.92737	-0.13192
			1.31469	-0.05007	0.93571	-0.13283
			1.32091	-0.05064	0.94349	-0.13373
			1.32605	-0.05128	0.95173	-0.13463
			1.33187	-0.05187	0.9598	-0.13553
			1.33862	-0.05238	0.96792	-0.13643
			1.34378	-0.053	0.97607	-0.13732
			1.34842	-0.05366	0.98444	-0.13821
			1.35395	-0.05424	0.99264	-0.1391
			1.35894	-0.05486	1.00121	-0.13998
			1.36412	-0.05547	1.00877	-0.14088
			1.36946	-0.05605	1.01703	-0.14176
			1.37451	-0.05665	1.02563	-0.14264
			1.37994	-0.05722	1.03358	-0.14352
			1.38509	-0.05781	1.04155	-0.1444
			1.38975	-0.05843	1.04999	-0.14527
			1.39499	-0.059	1.05843	-0.14614
			1.4004	-0.05954	1.06655	-0.14701
			1.40511	-0.06015	1.07482	-0.14787
			1.40997	-0.06073	1.08279	-0.14874
			1.41477	-0.06132	1.09103	-0.1496
			1.41953	-0.0619	1.10408	-0.15038
			1.42444	-0.06247	1.10762	-0.15131
			1.42888	-0.06307	1.11581	-0.15217
			1.43388	-0.06362	1.12463	-0.15301
			1.43805	-0.06424	1.13239	-0.15386
			1.44256	-0.06483	1.14026	-0.15471
			1.44702	-0.06541	1.14873	-0.15555
			1.45182	-0.06596	1.15691	-0.15639
			1.456	-0.06656	1.16518	-0.15722
			1.45995	-0.06719	1.1733	-0.15806
			1.46479	-0.06772	1.18196	-0.15888
			1.46976	-0.06823	1.19089	-0.15969
			1.47341	-0.06887	1.19767	-0.16054
			1.4774	-0.06947	1.20618	-0.16135
			1.48187	-0.07002	1.21378	-0.16218
			1.48664	-0.07054	1.22199	-0.163
			1.49086	-0.0711	1.22953	-0.16382
			1.49468	-0.0717	1.23744	-0.16463
			1.49899	-0.07225	1.24601	-0.16543
			1.50307	-0.07282	1.25431	-0.16622
			1.50679	-0.07342	1.26226	-0.16702
			1.51097	-0.07397	1.27017	-0.16782
			1.51496	-0.07454	1.27729	-0.16864
			1.51857	-0.07514	1.28502	-0.16943
			1.52297	-0.07566	1.29252	-0.17023
			1.527	-0.07621	1.30077	-0.17101
			1.53035	-0.07683	1.30852	-0.17179
			1.53417	-0.07739	1.31631	-0.17257
			1.53825	-0.07793	1.32445	-0.17334
			1.54199	-0.07849	1.33244	-0.1741
			1.54554	-0.07908	1.33941	-0.17489
			1.55029	-0.07952	1.34698	-0.17566
			1.55362	-0.08012	1.35457	-0.17643
			1.55723	-0.08069	1.36226	-0.17718
			1.56066	-0.08127	1.37114	-0.1779
			1.56436	-0.08182	1.37687	-0.17871
			1.56788	-0.08239	1.38453	-0.17946
			1.57224	-0.08285	1.39242	-0.18019
			1.57513	-0.08349	1.39919	-0.18096
			1.57898	-0.084	1.40681	-0.18169
			1.58226	-0.08459	1.41477	-0.18241
			1.58605	-0.0851	1.42101	-0.18318
			1.5894	-0.08567	1.42788	-0.18393
			1.59273	-0.08623	1.43495	-0.18467
			1.59643	-0.08675	1.44461	-0.1853
			1.60038	-0.08722	1.45246	-0.18599
			1.60309	-0.08786	1.45722	-0.18681
			1.60671	-0.08838	1.46383	-0.18754
			1.61031	-0.08889	1.47094	-0.18825
			1.61426	-0.08935	1.47758	-0.18898
					1.48419	-0.1897
					1.49108	-0.19041
					1.49776	-0.19112
					1.50477	-0.19182
					1.51172	-0.19251
					1.5182	-0.19321
					1.52499	-0.1939
					1.53179	-0.19459
					1.53903	-0.19524
					1.54516	-0.19595
					1.55204	-0.19661
					1.55842	-0.19729
					1.56419	-0.198
					1.57036	-0.19869
					1.57676	-0.19936
					1.58306	-0.20003
					1.58959	-0.20068
					1.59563	-0.20135
					1.60167	-0.20202
					1.60912	-0.20261
					1.61435	-0.20331
					1.62072	-0.20395
					1.62704	-0.20458
					1.63278	-0.20524
					1.63837	-0.20591

## Sheet: Fig. 2c
Fig. 2c
	Ru@Cu-TM		20 wt%Pt/C-TM		Cu-TM
	Z' (ohm)	- Z'' (ohm)	Z' (ohm)	- Z'' (ohm)	Z' (ohm)	- Z'' (ohm)
	0.6419	0.07005	0.8187	0.3969	0.6434	0.07601
	0.6422	0.0584	0.8207	0.3236	0.6439	0.0665
	0.643	0.04874	0.8124	0.2705	0.6444	0.05731
	0.6408	0.04027	0.8168	0.237	0.642	0.05044
	0.6439	0.03515	0.8245	0.2075	0.6446	0.04442
	0.6437	0.0312	0.8311	0.1844	0.6455	0.04088
	0.6445	0.02926	0.8378	0.1663	0.6466	0.0384
	0.6476	0.02761	0.8445	0.1562	0.6478	0.03738
	0.6495	0.02749	0.8523	0.1522	0.6494	0.03744
	0.6504	0.02826	0.8628	0.1525	0.6517	0.03801
	0.6371	0.03787	0.8734	0.1589	0.6541	0.03981
	0.6417	0.04058	0.8857	0.1669	0.6559	0.04607
	0.6572	0.03797	0.9023	0.1806	0.6599	0.04753
	0.6616	0.03974	0.9155	0.1986	0.6645	0.04949
	0.6666	0.0411	0.9391	0.2204	0.6698	0.05252
	0.6734	0.04371	0.9661	0.244	0.6743	0.05633
	0.6809	0.04577	0.9985	0.2711	0.6799	0.05938
	0.6876	0.04797	1.024	0.3062	0.6847	0.06489
	0.6934	0.05072	1.072	0.3363	0.6909	0.07002
	0.7011	0.05282	1.128	0.367	0.6974	0.07581
	0.7106	0.05465	1.194	0.3919	0.7035	0.08243
	0.7207	0.0558	1.259	0.4142	0.7083	0.09069
	0.7312	0.05616	1.331	0.433	0.715	0.09969
	0.7421	0.05521	1.407	0.4444	0.7222	0.1108
	0.7563	0.0526	1.485	0.4489	0.7295	0.1239
	0.7663	0.0493	1.557	0.4478	0.737	0.1394
	0.7728	0.04579	1.631	0.4413	0.7458	0.158
	0.7799	0.04023	1.703	0.431	0.7552	0.1801
	0.7871	0.03619	1.77	0.4185	0.7705	0.2056
	0.7908	0.03079	1.835	0.4039	0.7822	0.2375
	0.7933	0.02754	1.899	0.3864	0.7967	0.2758
	0.795	0.02262	1.967	0.3726	0.8132	0.3205
	0.797	0.0221	2.023	0.3532	0.8337	0.3736
	0.8012	0.01828	2.07	0.3345	0.8581	0.4351
	0.8027	0.01795	2.132	0.3046	0.8911	0.509
	0.8022	0.01826	2.179	0.2788	0.9316	0.5932
	0.8086	0.01458	2.216	0.2492	0.986	0.6914
	0.8103	0.01619	2.254	0.2155	1.057	0.8017
	0.8103	0.01769	2.278	0.1847	1.153	0.9251
	0.7999	0.01046	2.305	0.1608	1.275	1.054
	0.8129	0.01608	2.32	0.1449	1.43	1.184
	0.8177	0.01841	2.332	0.1134	1.616	1.303
	0.8267	0.01147	2.343	0.08741	1.844	1.403
	0.8309	0.01623	2.347	0.07911	2.098	1.469
	0.8336	0.01477	2.35	0.0624	2.373	1.496
	0.8286	0.01462	2.358	0.05641	2.65	1.471
	0.8336	0.01071	2.356	0.04821	2.907	1.403
	0.8464	0.01148	2.364	0.03598	3.136	1.298
			2.361	0.03188	3.335	1.182
			2.359	0.02588	3.498	1.045
			2.37	0.0195	3.612	0.9072
			2.364	-0.00315	3.71	0.7753
			2.358	0.02405	3.782	0.6613
			2.363	0.01129	3.853	0.5608
			2.362	0.00728	3.879	0.4609
			2.362	0.00928	3.914	0.3878
			2.353	-0.00406	3.92	0.3155
			2.352	0.01226	3.953	0.2604
					3.947	0.1964
					3.987	0.1909
					3.995	0.1298
					4.008	0.1296
					4.018	0.07344

## Sheet: Fig. 2d
Fig. 2d
		Mass activity (A/mgRu)			Price activity (A/dollar)
	Ru@Cu-TM	4.87		Ru@Cu-TM	707.8
	Pt/C	0.51		Pt/C	14.84

## Sheet: Fig. 2e
Fig. 2e
	Ru@Cu-TM		20 wt%Pt/C-TM
	Time (h)	Potential (V vs. RHE)	Time (h)	Potential (V vs. RHE)
	0.01667	-0.196	0.00833	-0.436
	0.03333	-0.197	0.01667	-0.435
	0.05	-0.197	0.025	-0.435
	0.06667	-0.198	0.03333	-0.435
	0.08333	-0.199	0.04167	-0.434
	0.1	-0.199	0.05	-0.433
	0.11667	-0.198	0.05833	-0.433
	0.13333	-0.198	0.06667	-0.432
	0.15	-0.197	0.075	-0.432
	0.16667	-0.197	0.08333	-0.431
	0.18333	-0.195	0.09167	-0.431
	0.2	-0.198	0.1	-0.43
	0.21667	-0.197	0.10833	-0.43
	0.23333	-0.197	0.11667	-0.43
	0.25	-0.199	0.125	-0.429
	0.26667	-0.2	0.13333	-0.429
	0.28333	-0.2	0.14167	-0.428
	0.3	-0.198	0.15	-0.428
	0.31667	-0.197	0.15833	-0.428
	0.33333	-0.198	0.16667	-0.427
	0.35	-0.197	0.175	-0.427
	0.36667	-0.197	0.18333	-0.427
	0.38333	-0.197	0.19167	-0.426
	0.4	-0.198	0.2	-0.426
	0.41667	-0.199	0.20833	-0.426
	0.43333	-0.199	0.21667	-0.426
	0.45	-0.201	0.225	-0.425
	0.46667	-0.199	0.23333	-0.425
	0.48333	-0.197	0.24167	-0.425
	0.5	-0.198	0.25	-0.424
	0.51667	-0.197	0.25833	-0.424
	0.53333	-0.197	0.26667	-0.424
	0.55	-0.196	0.275	-0.424
	0.56667	-0.198	0.28333	-0.424
	0.58333	-0.198	0.29167	-0.423
	0.6	-0.198	0.3	-0.423
	0.61667	-0.199	0.30833	-0.423
	0.63333	-0.2	0.31667	-0.423
	0.65	-0.199	0.325	-0.422
	0.66667	-0.198	0.33333	-0.422
	0.68333	-0.197	0.34167	-0.422
	0.7	-0.197	0.35	-0.422
	0.71667	-0.197	0.35833	-0.422
	0.73333	-0.196	0.36667	-0.422
	0.75	-0.198	0.375	-0.422
	0.76667	-0.198	0.38333	-0.421
	0.78333	-0.198	0.39167	-0.421
	0.8	-0.198	0.4	-0.421
	0.81667	-0.199	0.40833	-0.421
	0.83333	-0.198	0.41667	-0.421
	0.85	-0.198	0.425	-0.421
	0.86667	-0.197	0.43333	-0.421
	0.88333	-0.196	0.44167	-0.421
	0.9	-0.197	0.45	-0.42
	0.91667	-0.196	0.45833	-0.421
	0.93333	-0.198	0.46667	-0.42
	0.95	-0.198	0.475	-0.42
	0.96667	-0.199	0.48333	-0.42
	0.98333	-0.199	0.49167	-0.42
	1	-0.197	0.5	-0.42
	1.01667	-0.198	0.50833	-0.42
	1.03333	-0.197	0.51667	-0.42
	1.05	-0.196	0.525	-0.42
	1.06667	-0.196	0.53333	-0.419
	1.08333	-0.197	0.54167	-0.42
	1.1	-0.196	0.55	-0.419
	1.11667	-0.196	0.55833	-0.419
	1.13333	-0.198	0.56667	-0.419
	1.15	-0.199	0.575	-0.419
	1.16667	-0.198	0.58333	-0.419
	1.18333	-0.198	0.59167	-0.419
	1.2	-0.198	0.6	-0.418
	1.21667	-0.197	0.60833	-0.418
	1.23333	-0.197	0.61667	-0.418
	1.25	-0.196	0.625	-0.418
	1.26667	-0.196	0.63333	-0.418
	1.28333	-0.195	0.64167	-0.418
	1.3	-0.197	0.65	-0.418
	1.31667	-0.197	0.65833	-0.418
	1.33333	-0.198	0.66667	-0.418
	1.35	-0.198	0.675	-0.418
	1.36667	-0.199	0.68333	-0.418
	1.38333	-0.198	0.69167	-0.418
	1.4	-0.197	0.7	-0.418
	1.41667	-0.196	0.70833	-0.418
	1.43333	-0.196	0.71667	-0.418
	1.45	-0.197	0.725	-0.418
	1.46667	-0.196	0.73333	-0.418
	1.48333	-0.197	0.74167	-0.418
	1.5	-0.198	0.75	-0.418
	1.51667	-0.198	0.75833	-0.418
	1.53333	-0.199	0.76667	-0.418
	1.55	-0.199	0.775	-0.417
	1.56667	-0.199	0.78333	-0.418
	1.58333	-0.198	0.79167	-0.418
	1.6	-0.197	0.8	-0.418
	1.61667	-0.197	0.80833	-0.418
	1.63333	-0.196	0.81667	-0.417
	1.65	-0.197	0.825	-0.418
	1.66667	-0.197	0.83333	-0.417
	1.68333	-0.198	0.84167	-0.418
	1.7	-0.198	0.85	-0.417
	1.71667	-0.198	0.85833	-0.417
	1.73333	-0.2	0.86667	-0.417
	1.75	-0.199	0.875	-0.417
	1.76667	-0.198	0.88333	-0.417
	1.78333	-0.197	0.89167	-0.417
	1.8	-0.197	0.9	-0.417
	1.81667	-0.197	0.90833	-0.417
	1.83333	-0.197	0.91667	-0.417
	1.85	-0.197	0.925	-0.417
	1.86667	-0.197	0.93333	-0.417
	1.88333	-0.198	0.94167	-0.417
	1.9	-0.198	0.95	-0.417
	1.91667	-0.199	0.95833	-0.417
	1.93333	-0.2	0.96667	-0.417
	1.95	-0.199	0.975	-0.417
	1.96667	-0.198	0.98333	-0.417
	1.98333	-0.197	0.99167	-0.416
	2	-0.197	1	-0.416
	2.01667	-0.197	1.00833	-0.417
	2.03333	-0.198	1.01667	-0.417
	2.05	-0.198	1.025	-0.417
	2.06667	-0.199	1.03333	-0.417
	2.08333	-0.199	1.04167	-0.417
	2.1	-0.2	1.05	-0.417
	2.11667	-0.2	1.05833	-0.417
	2.13333	-0.199	1.06667	-0.417
	2.15	-0.199	1.075	-0.417
	2.16667	-0.198	1.08333	-0.417
	2.18333	-0.199	1.09167	-0.417
	2.2	-0.198	1.1	-0.417
	2.21667	-0.199	1.10833	-0.417
	2.23333	-0.2	1.11667	-0.418
	2.25	-0.2	1.125	-0.418
	2.26667	-0.201	1.13333	-0.418
	2.28333	-0.202	1.14167	-0.418
	2.3	-0.202	1.15	-0.418
	2.31667	-0.2	1.15833	-0.418
	2.33333	-0.2	1.16667	-0.418
	2.35	-0.199	1.175	-0.418
	2.36667	-0.199	1.18333	-0.418
	2.38333	-0.2	1.19167	-0.418
	2.4	-0.2	1.2	-0.418
	2.41667	-0.201	1.20833	-0.418
	2.43333	-0.201	1.21667	-0.418
	2.45	-0.202	1.225	-0.418
	2.46667	-0.203	1.23333	-0.418
	2.48333	-0.204	1.24167	-0.419
	2.5	-0.202	1.25	-0.419
	2.51667	-0.201	1.25833	-0.419
	2.53333	-0.2	1.26667	-0.419
	2.55	-0.2	1.275	-0.419
	2.56667	-0.201	1.28333	-0.419
	2.58333	-0.201	1.29167	-0.419
	2.6	-0.202	1.3	-0.419
	2.61667	-0.202	1.30833	-0.419
	2.63333	-0.203	1.31667	-0.419
	2.65	-0.203	1.325	-0.419
	2.66667	-0.203	1.33333	-0.419
	2.68333	-0.202	1.34167	-0.419
	2.7	-0.201	1.35	-0.419
	2.71667	-0.201	1.35833	-0.419
	2.73333	-0.201	1.36667	-0.419
	2.75	-0.201	1.375	-0.419
	2.76667	-0.202	1.38333	-0.42
	2.78333	-0.203	1.39167	-0.419
	2.8	-0.203	1.4	-0.419
	2.81667	-0.205	1.40833	-0.42
	2.83333	-0.204	1.41667	-0.42
	2.85	-0.203	1.425	-0.42
	2.86667	-0.202	1.43333	-0.42
	2.88333	-0.202	1.44167	-0.42
	2.9	-0.202	1.45	-0.42
	2.91667	-0.203	1.45833	-0.42
	2.93333	-0.203	1.46667	-0.42
	2.95	-0.204	1.475	-0.42
	2.96667	-0.204	1.48333	-0.42
	2.98333	-0.205	1.49167	-0.42
	3	-0.205	1.5	-0.42
	3.01667	-0.203	1.50833	-0.42
	3.03333	-0.203	1.51667	-0.42
	3.05	-0.202	1.525	-0.421
	3.06667	-0.203	1.53333	-0.421
	3.08333	-0.203	1.54167	-0.421
	3.1	-0.204	1.55	-0.421
	3.11667	-0.204	1.55833	-0.421
	3.13333	-0.206	1.56667	-0.422
	3.15	-0.206	1.575	-0.422
	3.16667	-0.206	1.58333	-0.422
	3.18333	-0.204	1.59167	-0.422
	3.2	-0.204	1.6	-0.422
	3.21667	-0.204	1.60833	-0.422
	3.23333	-0.204	1.61667	-0.422
	3.25	-0.204	1.625	-0.423
	3.26667	-0.204	1.63333	-0.422
	3.28333	-0.205	1.64167	-0.423
	3.3	-0.205	1.65	-0.423
	3.31667	-0.207	1.65833	-0.423
	3.33333	-0.205	1.66667	-0.423
	3.35	-0.205	1.675	-0.423
	3.36667	-0.204	1.68333	-0.424
	3.38333	-0.204	1.69167	-0.424
	3.4	-0.204	1.7	-0.424
	3.41667	-0.204	1.70833	-0.424
	3.43333	-0.204	1.71667	-0.424
	3.45	-0.205	1.725	-0.424
	3.46667	-0.206	1.73333	-0.424
	3.48333	-0.207	1.74167	-0.424
	3.5	-0.206	1.75	-0.425
	3.51667	-0.205	1.75833	-0.424
	3.53333	-0.204	1.76667	-0.424
	3.55	-0.205	1.775	-0.424
	3.56667	-0.204	1.78333	-0.425
	3.58333	-0.204	1.79167	-0.425
	3.6	-0.205	1.8	-0.425
	3.61667	-0.206	1.80833	-0.425
	3.63333	-0.206	1.81667	-0.425
	3.65	-0.206	1.825	-0.425
	3.66667	-0.205	1.83333	-0.425
	3.68333	-0.206	1.84167	-0.425
	3.7	-0.206	1.85	-0.426
	3.71667	-0.205	1.85833	-0.426
	3.73333	-0.205	1.86667	-0.426
	3.75	-0.205	1.875	-0.426
	3.76667	-0.205	1.88333	-0.427
	3.78333	-0.206	1.89167	-0.426
	3.8	-0.206	1.9	-0.426
	3.81667	-0.207	1.90833	-0.427
	3.83333	-0.207	1.91667	-0.427
	3.85	-0.206	1.925	-0.427
	3.86667	-0.205	1.93333	-0.427
	3.88333	-0.204	1.94167	-0.427
	3.9	-0.204	1.95	-0.428
	3.91667	-0.204	1.95833	-0.428
	3.93333	-0.204	1.96667	-0.428
	3.95	-0.204	1.975	-0.429
	3.96667	-0.205	1.98333	-0.428
	3.98333	-0.206	1.99167	-0.428
	4	-0.206	2	-0.429
	4.01667	-0.207	2.00833	-0.429
	4.03333	-0.207	2.01667	-0.429
	4.05	-0.205	2.025	-0.429
	4.06667	-0.204	2.03333	-0.429
	4.08333	-0.204	2.04167	-0.43
	4.1	-0.203	2.05	-0.43
	4.11667	-0.203	2.05833	-0.43
	4.13333	-0.203	2.06667	-0.43
	4.15	-0.204	2.075	-0.43
	4.16667	-0.204	2.08333	-0.43
	4.18333	-0.205	2.09167	-0.431
	4.2	-0.206	2.1	-0.431
	4.21667	-0.207	2.10833	-0.431
	4.23333	-0.206	2.11667	-0.431
	4.25	-0.205	2.125	-0.431
	4.26667	-0.203	2.13333	-0.431
	4.28333	-0.203	2.14167	-0.431
	4.3	-0.203	2.15	-0.431
	4.31667	-0.203	2.15833	-0.431
	4.33333	-0.203	2.16667	-0.432
	4.35	-0.204	2.175	-0.432
	4.36667	-0.204	2.18333	-0.432
	4.38333	-0.206	2.19167	-0.432
	4.4	-0.206	2.2	-0.433
	4.41667	-0.207	2.20833	-0.432
	4.43333	-0.206	2.21667	-0.432
	4.45	-0.205	2.225	-0.433
	4.46667	-0.203	2.23333	-0.433
	4.48333	-0.203	2.24167	-0.433
	4.5	-0.203	2.25	-0.433
	4.51667	-0.204	2.25833	-0.433
	4.53333	-0.204	2.26667	-0.433
	4.55	-0.205	2.275	-0.434
	4.56667	-0.205	2.28333	-0.434
	4.58333	-0.206	2.29167	-0.434
	4.6	-0.206	2.3	-0.434
	4.61667	-0.207	2.30833	-0.434
	4.63333	-0.205	2.31667	-0.435
	4.65	-0.205	2.325	-0.435
	4.66667	-0.204	2.33333	-0.435
	4.68333	-0.204	2.34167	-0.435
	4.7	-0.203	2.35	-0.435
	4.71667	-0.204	2.35833	-0.435
	4.73333	-0.204	2.36667	-0.435
	4.75	-0.205	2.375	-0.436
	4.76667	-0.205	2.38333	-0.436
	4.78333	-0.206	2.39167	-0.436
	4.8	-0.207	2.4	-0.436
	4.81667	-0.207	2.40833	-0.436
	4.83333	-0.206	2.41667	-0.436
	4.85	-0.205	2.425	-0.437
	4.86667	-0.204	2.43333	-0.437
	4.88333	-0.204	2.44167	-0.437
	4.9	-0.203	2.45	-0.437
	4.91667	-0.204	2.45833	-0.438
	4.93333	-0.205	2.46667	-0.438
	4.95	-0.205	2.475	-0.438
	4.96667	-0.206	2.48333	-0.439
	4.98333	-0.207	2.49167	-0.439
	5	-0.207	2.5	-0.439
	5.01667	-0.207	2.50833	-0.44
	5.03333	-0.206	2.51667	-0.44
	5.05	-0.205	2.525	-0.44
	5.06667	-0.204	2.53333	-0.441
	5.08333	-0.204	2.54167	-0.441
	5.1	-0.204	2.55	-0.441
	5.11667	-0.204	2.55833	-0.441
	5.13333	-0.205	2.56667	-0.441
	5.15	-0.206	2.575	-0.442
	5.16667	-0.206	2.58333	-0.442
	5.18333	-0.207	2.59167	-0.443
	5.2	-0.208	2.6	-0.442
	5.21667	-0.208	2.60833	-0.443
	5.23333	-0.206	2.61667	-0.443
	5.25	-0.205	2.625	-0.443
	5.26667	-0.205	2.63333	-0.443
	5.28333	-0.205	2.64167	-0.443
	5.3	-0.204	2.65	-0.444
	5.31667	-0.205	2.65833	-0.444
	5.33333	-0.205	2.66667	-0.444
	5.35	-0.206	2.675	-0.445
	5.36667	-0.207	2.68333	-0.445
	5.38333	-0.208	2.69167	-0.445
	5.4	-0.209	2.7	-0.445
	5.41667	-0.208	2.70833	-0.446
	5.43333	-0.207	2.71667	-0.446
	5.45	-0.206	2.725	-0.446
	5.46667	-0.206	2.73333	-0.446
	5.48333	-0.205	2.74167	-0.446
	5.5	-0.205	2.75	-0.447
	5.51667	-0.205	2.75833	-0.447
	5.53333	-0.206	2.76667	-0.447
	5.55	-0.206	2.775	-0.447
	5.56667	-0.208	2.78333	-0.448
	5.58333	-0.208	2.79167	-0.448
	5.6	-0.209	2.8	-0.448
	5.61667	-0.208	2.80833	-0.448
	5.63333	-0.207	2.81667	-0.449
	5.65	-0.205	2.825	-0.449
	5.66667	-0.205	2.83333	-0.449
	5.68333	-0.205	2.84167	-0.449
	5.7	-0.206	2.85	-0.449
	5.71667	-0.206	2.85833	-0.45
	5.73333	-0.207	2.86667	-0.45
	5.75	-0.207	2.875	-0.451
	5.76667	-0.208	2.88333	-0.451
	5.78333	-0.209	2.89167	-0.451
	5.8	-0.21	2.9	-0.451
	5.81667	-0.209	2.90833	-0.452
	5.83333	-0.207	2.91667	-0.452
	5.85	-0.207	2.925	-0.452
	5.86667	-0.206	2.93333	-0.452
	5.88333	-0.206	2.94167	-0.452
	5.9	-0.206	2.95	-0.452
	5.91667	-0.206	2.95833	-0.453
	5.93333	-0.206	2.96667	-0.453
	5.95	-0.207	2.975	-0.453
	5.96667	-0.207	2.98333	-0.454
	5.98333	-0.208	2.99167	-0.454
	6	-0.206	3	-0.456
	6.01667	-0.205	3.00833	-0.457
	6.03333	-0.204	3.01667	-0.457
	6.05	-0.202	3.025	-0.457
	6.06667	-0.202	3.03333	-0.458
	6.08333	-0.201	3.04167	-0.458
	6.1	-0.201	3.05	-0.458
	6.11667	-0.2	3.05833	-0.458
	6.13333	-0.201	3.06667	-0.459
	6.15	-0.2	3.075	-0.459
	6.16667	-0.2	3.08333	-0.459
	6.18333	-0.201	3.09167	-0.459
	6.2	-0.201	3.1	-0.459
	6.21667	-0.199	3.10833	-0.459
	6.23333	-0.197	3.11667	-0.459
	6.25	-0.196	3.125	-0.459
	6.26667	-0.194	3.13333	-0.458
	6.28333	-0.194	3.14167	-0.458
	6.3	-0.193	3.15	-0.458
	6.31667	-0.193	3.15833	-0.458
	6.33333	-0.193	3.16667	-0.458
	6.35	-0.194	3.175	-0.458
	6.36667	-0.193	3.18333	-0.458
	6.38333	-0.194	3.19167	-0.458
	6.4	-0.194	3.2	-0.458
	6.41667	-0.195	3.20833	-0.458
	6.43333	-0.196	3.21667	-0.457
	6.45	-0.196	3.225	-0.457
	6.46667	-0.194	3.23333	-0.457
	6.48333	-0.192	3.24167	-0.457
	6.5	-0.191	3.25	-0.457
	6.51667	-0.191	3.25833	-0.457
	6.53333	-0.19	3.26667	-0.457
	6.55	-0.19	3.275	-0.457
	6.56667	-0.19	3.28333	-0.457
	6.58333	-0.19	3.29167	-0.457
	6.6	-0.19	3.3	-0.457
	6.61667	-0.191	3.30833	-0.457
	6.63333	-0.191	3.31667	-0.457
	6.65	-0.192	3.325	-0.457
	6.66667	-0.192	3.33333	-0.457
	6.68333	-0.193	3.34167	-0.457
	6.7	-0.193	3.35	-0.457
	6.71667	-0.192	3.35833	-0.457
	6.73333	-0.191	3.36667	-0.457
	6.75	-0.189	3.375	-0.457
	6.76667	-0.189	3.38333	-0.457
	6.78333	-0.188	3.39167	-0.457
	6.8	-0.188	3.4	-0.457
	6.81667	-0.188	3.40833	-0.457
	6.83333	-0.188	3.41667	-0.457
	6.85	-0.189	3.425	-0.457
	6.86667	-0.189	3.43333	-0.457
	6.88333	-0.19	3.44167	-0.457
	6.9	-0.19	3.45	-0.457
	6.91667	-0.191	3.45833	-0.457
	6.93333	-0.191	3.46667	-0.457
	6.95	-0.192	3.475	-0.457
	6.96667	-0.192	3.48333	-0.457
	6.98333	-0.191	3.49167	-0.457
	7	-0.19	3.5	-0.457
	7.01667	-0.188	3.50833	-0.457
	7.03333	-0.188	3.51667	-0.457
	7.05	-0.187	3.525	-0.457
	7.06667	-0.187	3.53333	-0.458
	7.08333	-0.188	3.54167	-0.458
	7.1	-0.188	3.55	-0.458
	7.11667	-0.188	3.55833	-0.458
	7.13333	-0.188	3.56667	-0.458
	7.15	-0.189	3.575	-0.458
	7.16667	-0.189	3.58333	-0.458
	7.18333	-0.19	3.59167	-0.458
	7.2	-0.191	3.6	-0.458
	7.21667	-0.191	3.60833	-0.458
	7.23333	-0.192	3.61667	-0.459
	7.25	-0.192	3.625	-0.458
	7.26667	-0.191	3.63333	-0.459
	7.28333	-0.189	3.64167	-0.459
	7.3	-0.188	3.65	-0.459
	7.31667	-0.188	3.65833	-0.459
	7.33333	-0.187	3.66667	-0.459
	7.35	-0.187	3.675	-0.459
	7.36667	-0.188	3.68333	-0.459
	7.38333	-0.187	3.69167	-0.46
	7.4	-0.188	3.7	-0.46
	7.41667	-0.188	3.70833	-0.46
	7.43333	-0.189	3.71667	-0.46
	7.45	-0.189	3.725	-0.46
	7.46667	-0.19	3.73333	-0.46
	7.48333	-0.19	3.74167	-0.46
	7.5	-0.191	3.75	-0.46
	7.51667	-0.191	3.75833	-0.46
	7.53333	-0.191	3.76667	-0.461
	7.55	-0.189	3.775	-0.461
	7.56667	-0.189	3.78333	-0.461
	7.58333	-0.189	3.79167	-0.461
	7.6	-0.188	3.8	-0.461
	7.61667	-0.189	3.80833	-0.461
	7.63333	-0.189	3.81667	-0.462
	7.65	-0.189	3.825	-0.462
	7.66667	-0.189	3.83333	-0.462
	7.68333	-0.189	3.84167	-0.462
	7.7	-0.19	3.85	-0.462
	7.71667	-0.19	3.85833	-0.462
	7.73333	-0.191	3.86667	-0.462
	7.75	-0.192	3.875	-0.463
	7.76667	-0.191	3.88333	-0.463
	7.78333	-0.191	3.89167	-0.463
	7.8	-0.19	3.9	-0.463
	7.81667	-0.189	3.90833	-0.463
	7.83333	-0.189	3.91667	-0.464
	7.85	-0.188	3.925	-0.463
	7.86667	-0.189	3.93333	-0.464
	7.88333	-0.188	3.94167	-0.464
	7.9	-0.189	3.95	-0.464
	7.91667	-0.189	3.95833	-0.464
	7.93333	-0.189	3.96667	-0.464
	7.95	-0.19	3.975	-0.465
	7.96667	-0.19	3.98333	-0.465
	7.98333	-0.191	3.99167	-0.465
	8	-0.192	4	-0.465
	8.01667	-0.191	4.00833	-0.466
	8.03333	-0.19	4.01667	-0.466
	8.05	-0.189	4.025	-0.466
	8.06667	-0.188	4.03333	-0.466
	8.08333	-0.188	4.04167	-0.466
	8.1	-0.188	4.05	-0.467
	8.11667	-0.188	4.05833	-0.467
	8.13333	-0.188	4.06667	-0.467
	8.15	-0.188	4.075	-0.467
	8.16667	-0.189	4.08333	-0.467
	8.18333	-0.189	4.09167	-0.468
	8.2	-0.19	4.1	-0.468
	8.21667	-0.191	4.10833	-0.469
	8.23333	-0.191	4.11667	-0.469
	8.25	-0.191	4.125	-0.469
	8.26667	-0.19	4.13333	-0.469
	8.28333	-0.191	4.14167	-0.469
	8.3	-0.19	4.15	-0.469
	8.31667	-0.19	4.15833	-0.47
	8.33333	-0.19	4.16667	-0.47
	8.35	-0.191	4.175	-0.47
	8.36667	-0.191	4.18333	-0.47
	8.38333	-0.191	4.19167	-0.47
	8.4	-0.192	4.2	-0.47
	8.41667	-0.192	4.20833	-0.471
	8.43333	-0.193	4.21667	-0.471
	8.45	-0.193	4.225	-0.471
	8.46667	-0.192	4.23333	-0.471
	8.48333	-0.19	4.24167	-0.471
	8.5	-0.189	4.25	-0.471
	8.51667	-0.188	4.25833	-0.472
	8.53333	-0.188	4.26667	-0.472
	8.55	-0.188	4.275	-0.472
	8.56667	-0.187	4.28333	-0.472
	8.58333	-0.187	4.29167	-0.472
	8.6	-0.188	4.3	-0.473
	8.61667	-0.188	4.30833	-0.473
	8.63333	-0.188	4.31667	-0.473
	8.65	-0.189	4.325	-0.473
	8.66667	-0.19	4.33333	-0.473
	8.68333	-0.19	4.34167	-0.474
	8.7	-0.19	4.35	-0.474
	8.71667	-0.191	4.35833	-0.474
	8.73333	-0.192	4.36667	-0.474
	8.75	-0.191	4.375	-0.475
	8.76667	-0.189	4.38333	-0.475
	8.78333	-0.188	4.39167	-0.475
	8.8	-0.187	4.4	-0.475
	8.81667	-0.187	4.40833	-0.475
	8.83333	-0.186	4.41667	-0.476
	8.85	-0.186	4.425	-0.476
	8.86667	-0.186	4.43333	-0.476
	8.88333	-0.186	4.44167	-0.476
	8.9	-0.187	4.45	-0.476
	8.91667	-0.187	4.45833	-0.476
	8.93333	-0.187	4.46667	-0.477
	8.95	-0.188	4.475	-0.477
	8.96667	-0.188	4.48333	-0.477
	8.98333	-0.189	4.49167	-0.477
	9	-0.19	4.5	-0.478
	9.01667	-0.19	4.50833	-0.478
	9.03333	-0.191	4.51667	-0.478
	9.05	-0.189	4.525	-0.478
	9.06667	-0.187	4.53333	-0.478
	9.08333	-0.187	4.54167	-0.479
	9.1	-0.186	4.55	-0.479
	9.11667	-0.185	4.55833	-0.479
	9.13333	-0.185	4.56667	-0.479
	9.15	-0.185	4.575	-0.48
	9.16667	-0.186	4.58333	-0.48
	9.18333	-0.186	4.59167	-0.48
	9.2	-0.186	4.6	-0.48
	9.21667	-0.187	4.60833	-0.48
	9.23333	-0.187	4.61667	-0.48
	9.25	-0.188	4.625	-0.48
	9.26667	-0.189	4.63333	-0.481
	9.28333	-0.189	4.64167	-0.481
	9.3	-0.19	4.65	-0.482
	9.31667	-0.19	4.65833	-0.481
	9.33333	-0.19	4.66667	-0.482
	9.35	-0.191	4.675	-0.482
	9.36667	-0.19	4.68333	-0.482
	9.38333	-0.188	4.69167	-0.483
	9.4	-0.188	4.7	-0.483
	9.41667	-0.186	4.70833	-0.483
	9.43333	-0.186	4.71667	-0.483
	9.45	-0.186	4.725	-0.483
	9.46667	-0.186	4.73333	-0.483
	9.48333	-0.186	4.74167	-0.484
	9.5	-0.186	4.75	-0.484
	9.51667	-0.187	4.75833	-0.484
	9.53333	-0.187	4.76667	-0.484
	9.55	-0.188	4.775	-0.484
	9.56667	-0.188	4.78333	-0.483
	9.58333	-0.189	4.79167	-0.483
	9.6	-0.189	4.8	-0.484
	9.61667	-0.19	4.80833	-0.485
	9.63333	-0.19	4.81667	-0.485
	9.65	-0.191	4.825	-0.485
	9.66667	-0.191	4.83333	-0.485
	9.68333	-0.189	4.84167	-0.485
	9.7	-0.188	4.85	-0.486
	9.71667	-0.187	4.85833	-0.486
	9.73333	-0.186	4.86667	-0.486
	9.75	-0.186	4.875	-0.486
	9.76667	-0.186	4.88333	-0.487
	9.78333	-0.186	4.89167	-0.487
	9.8	-0.186	4.9	-0.487
	9.81667	-0.186	4.90833	-0.487
	9.83333	-0.187	4.91667	-0.487
	9.85	-0.187	4.925	-0.488
	9.86667	-0.188	4.93333	-0.488
	9.88333	-0.188	4.94167	-0.488
	9.9	-0.189	4.95	-0.489
	9.91667	-0.189	4.95833	-0.489
	9.93333	-0.19	4.96667	-0.489
	9.95	-0.191	4.975	-0.489
	9.96667	-0.191	4.98333	-0.49
	9.98333	-0.19	4.99167	-0.49
	10	-0.188	5	-0.491
	10.0167	-0.188	5.00833	-0.491
	10.0333	-0.187	5.01667	-0.491
	10.05	-0.186	5.025	-0.492
	10.0667	-0.186	5.03333	-0.492
	10.0833	-0.186	5.04167	-0.492
	10.1	-0.186	5.05	-0.492
	10.1167	-0.187	5.05833	-0.493
	10.1333	-0.187	5.06667	-0.493
	10.15	-0.187	5.075	-0.493
	10.1667	-0.188	5.08333	-0.494
	10.1833	-0.188	5.09167	-0.494
	10.2	-0.189	5.1	-0.494
	10.2167	-0.189	5.10833	-0.494
	10.2333	-0.19	5.11667	-0.495
	10.25	-0.191	5.125	-0.495
	10.2667	-0.191	5.13333	-0.495
	10.2833	-0.191	5.14167	-0.496
	10.3	-0.189	5.15	-0.496
	10.3167	-0.187	5.15833	-0.496
	10.3333	-0.187	5.16667	-0.497
	10.35	-0.186	5.175	-0.497
	10.3667	-0.186	5.18333	-0.498
	10.3833	-0.186	5.19167	-0.498
	10.4	-0.186	5.2	-0.498
	10.4167	-0.186	5.20833	-0.498
	10.4333	-0.186	5.21667	-0.499
	10.45	-0.187	5.225	-0.499
	10.4667	-0.188	5.23333	-0.499
	10.4833	-0.187	5.24167	-0.5
	10.5	-0.188	5.25	-0.5
	10.5167	-0.189	5.25833	-0.5
	10.5333	-0.189	5.26667	-0.5
	10.55	-0.19	5.275	-0.501
	10.5667	-0.191	5.28333	-0.501
	10.5833	-0.191	5.29167	-0.501
	10.6	-0.19	5.3	-0.501
	10.6167	-0.188	5.30833	-0.502
	10.6333	-0.187	5.31667	-0.502
	10.65	-0.186	5.325	-0.502
	10.6667	-0.186	5.33333	-0.503
	10.6833	-0.185	5.34167	-0.503
	10.7	-0.185	5.35	-0.503
	10.7167	-0.186	5.35833	-0.503
	10.7333	-0.186	5.36667	-0.504
	10.75	-0.186	5.375	-0.504
	10.7667	-0.187	5.38333	-0.504
	10.7833	-0.187	5.39167	-0.504
	10.8	-0.188	5.4	-0.505
	10.8167	-0.188	5.40833	-0.505
	10.8333	-0.189	5.41667	-0.505
	10.85	-0.189	5.425	-0.505
	10.8667	-0.191	5.43333	-0.506
	10.8833	-0.191	5.44167	-0.506
	10.9	-0.19	5.45	-0.506
	10.9167	-0.189	5.45833	-0.506
	10.9333	-0.187	5.46667	-0.506
	10.95	-0.186	5.475	-0.507
	10.9667	-0.186	5.48333	-0.507
	10.9833	-0.186	5.49167	-0.507
	11	-0.186	5.5	-0.507
	11.0167	-0.186	5.50833	-0.508
	11.0333	-0.186	5.51667	-0.508
	11.05	-0.187	5.525	-0.508
	11.0667	-0.186	5.53333	-0.508
	11.0833	-0.187	5.54167	-0.509
	11.1	-0.188	5.55	-0.509
	11.1167	-0.188	5.55833	-0.509
	11.1333	-0.189	5.56667	-0.51
	11.15	-0.189	5.575	-0.51
	11.1667	-0.19	5.58333	-0.51
	11.1833	-0.191	5.59167	-0.511
	11.2	-0.191	5.6	-0.511
	11.2167	-0.191	5.60833	-0.511
	11.2333	-0.191	5.61667	-0.511
	11.25	-0.19	5.625	-0.511
	11.2667	-0.19	5.63333	-0.512
	11.2833	-0.19	5.64167	-0.512
	11.3	-0.19	5.65	-0.512
	11.3167	-0.191	5.65833	-0.512
	11.3333	-0.191	5.66667	-0.513
	11.35	-0.192	5.675	-0.513
	11.3667	-0.192	5.68333	-0.513
	11.3833	-0.193	5.69167	-0.514
	11.4	-0.193	5.7	-0.514
	11.4167	-0.193	5.70833	-0.514
	11.4333	-0.192	5.71667	-0.514
	11.45	-0.192	5.725	-0.515
	11.4667	-0.192	5.73333	-0.515
	11.4833	-0.192	5.74167	-0.515
	11.5	-0.191	5.75	-0.515
	11.5167	-0.192	5.75833	-0.515
	11.5333	-0.193	5.76667	-0.515
	11.55	-0.193	5.775	-0.516
	11.5667	-0.193	5.78333	-0.516
	11.5833	-0.193	5.79167	-0.516
	11.6	-0.194	5.8	-0.516
	11.6167	-0.193	5.80833	-0.517
	11.6333	-0.192	5.81667	-0.517
	11.65	-0.191	5.825	-0.517
	11.6667	-0.19	5.83333	-0.517
	11.6833	-0.19	5.84167	-0.517
	11.7	-0.19	5.85	-0.518
	11.7167	-0.19	5.85833	-0.518
	11.7333	-0.19	5.86667	-0.518
	11.75	-0.19	5.875	-0.518
	11.7667	-0.191	5.88333	-0.519
	11.7833	-0.191	5.89167	-0.519
	11.8	-0.191	5.9	-0.519
	11.8167	-0.191	5.90833	-0.52
	11.8333	-0.192	5.91667	-0.52
	11.85	-0.192	5.925	-0.52
	11.8667	-0.193	5.93333	-0.52
	11.8833	-0.192	5.94167	-0.52
	11.9	-0.192	5.95	-0.52
	11.9167	-0.192	5.95833	-0.521
	11.9333	-0.192	5.96667	-0.521
	11.95	-0.192	5.975	-0.521
	11.9667	-0.192	5.98333	-0.521
	11.9833	-0.192	5.99167	-0.522
	12	-0.193	6	-0.522
	12.0167	-0.193	6.00833	-0.522
	12.0333	-0.193	6.01667	-0.522
	12.05	-0.194	6.025	-0.522
	12.0667	-0.194	6.03333	-0.522
	12.0833	-0.193	6.04167	-0.523
	12.1	-0.193	6.05	-0.523
	12.1167	-0.193	6.05833	-0.523
	12.1333	-0.193	6.06667	-0.524
	12.15	-0.193	6.075	-0.524
	12.1667	-0.193	6.08333	-0.524
	12.1833	-0.193	6.09167	-0.524
	12.2	-0.193	6.1	-0.524
	12.2167	-0.194	6.10833	-0.524
	12.2333	-0.194	6.11667	-0.525
	12.25	-0.194	6.125	-0.525
	12.2667	-0.194	6.13333	-0.525
	12.2833	-0.194	6.14167	-0.525
	12.3	-0.193	6.15	-0.525
	12.3167	-0.193	6.15833	-0.525
	12.3333	-0.193	6.16667	-0.526
	12.35	-0.193	6.175	-0.525
	12.3667	-0.193	6.18333	-0.526
	12.3833	-0.193	6.19167	-0.526
	12.4	-0.193	6.2	-0.526
	12.4167	-0.194	6.20833	-0.526
	12.4333	-0.194	6.21667	-0.526
	12.45	-0.195	6.225	-0.527
	12.4667	-0.195	6.23333	-0.527
	12.4833	-0.193	6.24167	-0.527
	12.5	-0.192	6.25	-0.527
	12.5167	-0.191	6.25833	-0.527
	12.5333	-0.191	6.26667	-0.528
	12.55	-0.191	6.275	-0.528
	12.5667	-0.191	6.28333	-0.528
	12.5833	-0.19	6.29167	-0.528
	12.6	-0.191	6.3	-0.529
	12.6167	-0.191	6.30833	-0.529
	12.6333	-0.191	6.31667	-0.529
	12.65	-0.192	6.325	-0.529
	12.6667	-0.192	6.33333	-0.529
	12.6833	-0.193	6.34167	-0.529
	12.7	-0.193	6.35	-0.53
	12.7167	-0.193	6.35833	-0.53
	12.7333	-0.194	6.36667	-0.53
	12.75	-0.193	6.375	-0.53
	12.7667	-0.193	6.38333	-0.53
	12.7833	-0.193	6.39167	-0.53
	12.8	-0.192	6.4	-0.53
	12.8167	-0.193	6.40833	-0.53
	12.8333	-0.192	6.41667	-0.531
	12.85	-0.193	6.425	-0.531
	12.8667	-0.193	6.43333	-0.531
	12.8833	-0.193	6.44167	-0.531
	12.9	-0.194	6.45	-0.531
	12.9167	-0.195	6.45833	-0.531
	12.9333	-0.194	6.46667	-0.532
	12.95	-0.194	6.475	-0.532
	12.9667	-0.193	6.48333	-0.532
	12.9833	-0.193	6.49167	-0.533
	13	-0.193	6.5	-0.533
	13.0167	-0.193	6.50833	-0.533
	13.0333	-0.193	6.51667	-0.533
	13.05	-0.193	6.525	-0.534
	13.0667	-0.194	6.53333	-0.534
	13.0833	-0.194	6.54167	-0.534
	13.1	-0.194	6.55	-0.534
	13.1167	-0.195	6.55833	-0.534
	13.1333	-0.195	6.56667	-0.534
	13.15	-0.194	6.575	-0.534
	13.1667	-0.193	6.58333	-0.535
	13.1833	-0.193	6.59167	-0.535
	13.2	-0.193	6.6	-0.535
	13.2167	-0.193	6.60833	-0.535
	13.2333	-0.193	6.61667	-0.535
	13.25	-0.193	6.625	-0.535
	13.2667	-0.194	6.63333	-0.535
	13.2833	-0.194	6.64167	-0.536
	13.3	-0.195	6.65	-0.536
	13.3167	-0.195	6.65833	-0.536
	13.3333	-0.195	6.66667	-0.536
	13.35	-0.195	6.675	-0.536
	13.3667	-0.194	6.68333	-0.537
	13.3833	-0.193	6.69167	-0.537
	13.4	-0.193	6.7	-0.537
	13.4167	-0.194	6.70833	-0.537
	13.4333	-0.194	6.71667	-0.538
	13.45	-0.194	6.725	-0.538
	13.4667	-0.194	6.73333	-0.538
	13.4833	-0.195	6.74167	-0.538
	13.5	-0.195	6.75	-0.538
	13.5167	-0.196	6.75833	-0.538
	13.5333	-0.196	6.76667	-0.538
	13.55	-0.197	6.775	-0.539
	13.5667	-0.195	6.78333	-0.539
	13.5833	-0.193	6.79167	-0.539
	13.6	-0.192	6.8	-0.54
	13.6167	-0.191	6.80833	-0.54
	13.6333	-0.19	6.81667	-0.54
	13.65	-0.19	6.825	-0.54
	13.6667	-0.19	6.83333	-0.54
	13.6833	-0.19	6.84167	-0.54
	13.7	-0.19	6.85	-0.54
	13.7167	-0.19	6.85833	-0.541
	13.7333	-0.191	6.86667	-0.541
	13.75	-0.191	6.875	-0.541
	13.7667	-0.191	6.88333	-0.541
	13.7833	-0.192	6.89167	-0.542
	13.8	-0.192	6.9	-0.541
	13.8167	-0.193	6.90833	-0.542
	13.8333	-0.193	6.91667	-0.542
	13.85	-0.194	6.925	-0.543
	13.8667	-0.194	6.93333	-0.543
	13.8833	-0.194	6.94167	-0.543
	13.9	-0.193	6.95	-0.543
	13.9167	-0.191	6.95833	-0.543
	13.9333	-0.19	6.96667	-0.543
	13.95	-0.19	6.975	-0.544
	13.9667	-0.189	6.98333	-0.544
	13.9833	-0.189	6.99167	-0.544
	14	-0.189	7	-0.544
	14.0167	-0.189	7.00833	-0.545
	14.0333	-0.188	7.01667	-0.544
	14.05	-0.189	7.025	-0.545
	14.0667	-0.19	7.03333	-0.545
	14.0833	-0.19	7.04167	-0.545
	14.1	-0.19	7.05	-0.545
	14.1167	-0.191	7.05833	-0.545
	14.1333	-0.192	7.06667	-0.546
	14.15	-0.193	7.075	-0.546
	14.1667	-0.193	7.08333	-0.546
	14.1833	-0.193	7.09167	-0.546
	14.2	-0.194	7.1	-0.546
	14.2167	-0.194	7.10833	-0.547
	14.2333	-0.192	7.11667	-0.547
	14.25	-0.19	7.125	-0.547
	14.2667	-0.189	7.13333	-0.547
	14.2833	-0.189	7.14167	-0.547
	14.3	-0.189	7.15	-0.548
	14.3167	-0.188	7.15833	-0.548
	14.3333	-0.188	7.16667	-0.548
	14.35	-0.188	7.175	-0.548
	14.3667	-0.189	7.18333	-0.548
	14.3833	-0.189	7.19167	-0.548
	14.4	-0.189	7.2	-0.548
	14.4167	-0.189	7.20833	-0.549
	14.4333	-0.19	7.21667	-0.549
	14.45	-0.191	7.225	-0.549
	14.4667	-0.191	7.23333	-0.549
	14.4833	-0.192	7.24167	-0.55
	14.5	-0.193	7.25	-0.55
	14.5167	-0.193	7.25833	-0.55
	14.5333	-0.194	7.26667	-0.55
	14.55	-0.193	7.275	-0.55
	14.5667	-0.192	7.28333	-0.55
	14.5833	-0.19	7.29167	-0.551
	14.6	-0.189	7.3	-0.551
	14.6167	-0.189	7.30833	-0.551
	14.6333	-0.188	7.31667	-0.551
	14.65	-0.188	7.325	-0.551
	14.6667	-0.189	7.33333	-0.551
	14.6833	-0.189	7.34167	-0.552
	14.7	-0.189	7.35	-0.552
	14.7167	-0.189	7.35833	-0.552
	14.7333	-0.189	7.36667	-0.552
	14.75	-0.19	7.375	-0.553
	14.7667	-0.19	7.38333	-0.553
	14.7833	-0.191	7.39167	-0.553
	14.8	-0.191	7.4	-0.553
	14.8167	-0.192	7.40833	-0.553
	14.8333	-0.193	7.41667	-0.553
	14.85	-0.193	7.425	-0.553
	14.8667	-0.194	7.43333	-0.553
	14.8833	-0.193	7.44167	-0.554
	14.9	-0.191	7.45	-0.554
	14.9167	-0.19	7.45833	-0.554
	14.9333	-0.189	7.46667	-0.554
	14.95	-0.188	7.475	-0.554
	14.9667	-0.188	7.48333	-0.554
	14.9833	-0.188	7.49167	-0.554
	15	-0.188	7.5	-0.554
	15.0167	-0.188	7.50833	-0.554
	15.0333	-0.188	7.51667	-0.554
	15.05	-0.189	7.525	-0.555
	15.0667	-0.189	7.53333	-0.555
	15.0833	-0.19	7.54167	-0.555
	15.1	-0.19	7.55	-0.555
	15.1167	-0.191	7.55833	-0.555
	15.1333	-0.192	7.56667	-0.555
	15.15	-0.192	7.575	-0.555
	15.1667	-0.193	7.58333	-0.556
	15.1833	-0.194	7.59167	-0.556
	15.2	-0.194	7.6	-0.556
	15.2167	-0.193	7.60833	-0.556
	15.2333	-0.191	7.61667	-0.556
	15.25	-0.19	7.625	-0.557
	15.2667	-0.189	7.63333	-0.557
	15.2833	-0.188	7.64167	-0.557
	15.3	-0.188	7.65	-0.557
	15.3167	-0.188	7.65833	-0.557
	15.3333	-0.188	7.66667	-0.557
	15.35	-0.188	7.675	-0.558
	15.3667	-0.188	7.68333	-0.557
	15.3833	-0.189	7.69167	-0.558
	15.4	-0.189	7.7	-0.558
	15.4167	-0.19	7.70833	-0.558
	15.4333	-0.19	7.71667	-0.558
	15.45	-0.191	7.725	-0.559
	15.4667	-0.191	7.73333	-0.559
	15.4833	-0.192	7.74167	-0.559
	15.5	-0.192	7.75	-0.559
	15.5167	-0.193	7.75833	-0.559
	15.5333	-0.193	7.76667	-0.559
	15.55	-0.192	7.775	-0.56
	15.5667	-0.191	7.78333	-0.56
	15.5833	-0.19	7.79167	-0.56
	15.6	-0.189	7.8	-0.56
	15.6167	-0.188	7.80833	-0.56
	15.6333	-0.188	7.81667	-0.56
	15.65	-0.188	7.825	-0.56
	15.6667	-0.189	7.83333	-0.561
	15.6833	-0.189	7.84167	-0.561
	15.7	-0.188	7.85	-0.561
	15.7167	-0.189	7.85833	-0.561
	15.7333	-0.189	7.86667	-0.561
	15.75	-0.19	7.875	-0.562
	15.7667	-0.191	7.88333	-0.562
	15.7833	-0.191	7.89167	-0.562
	15.8	-0.191	7.9	-0.562
	15.8167	-0.192	7.90833	-0.562
	15.8333	-0.193	7.91667	-0.562
	15.85	-0.193	7.925	-0.563
	15.8667	-0.194	7.93333	-0.563
	15.8833	-0.193	7.94167	-0.563
	15.9	-0.191	7.95	-0.563
	15.9167	-0.19	7.95833	-0.563
	15.9333	-0.189	7.96667	-0.566
	15.95	-0.189	7.975	-0.566
	15.9667	-0.188	7.98333	-0.567
	15.9833	-0.188	7.99167	-0.567
	16	-0.188	8	-0.567
	16.0167	-0.188	8.00833	-0.567
	16.0333	-0.189	8.01667	-0.568
	16.05	-0.189	8.025	-0.568
	16.0667	-0.19	8.03333	-0.568
	16.0833	-0.19	8.04167	-0.568
	16.1	-0.19	8.05	-0.568
	16.1167	-0.192	8.05833	-0.568
	16.1333	-0.192	8.06667	-0.569
	16.15	-0.193	8.075	-0.568
	16.1667	-0.193	8.08333	-0.568
	16.1833	-0.194	8.09167	-0.569
	16.2	-0.194	8.1	-0.569
	16.2167	-0.192	8.10833	-0.569
	16.2333	-0.191	8.11667	-0.569
	16.25	-0.19	8.125	-0.57
	16.2667	-0.189	8.13333	-0.569
	16.2833	-0.189	8.14167	-0.57
	16.3	-0.188	8.15	-0.57
	16.3167	-0.188	8.15833	-0.57
	16.3333	-0.189	8.16667	-0.57
	16.35	-0.188	8.175	-0.57
	16.3667	-0.189	8.18333	-0.57
	16.3833	-0.189	8.19167	-0.571
	16.4	-0.19	8.2	-0.571
	16.4167	-0.19	8.20833	-0.571
	16.4333	-0.191	8.21667	-0.571
	16.45	-0.191	8.225	-0.571
	16.4667	-0.192	8.23333	-0.571
	16.4833	-0.192	8.24167	-0.572
	16.5	-0.193	8.25	-0.572
	16.5167	-0.194	8.25833	-0.572
	16.5333	-0.193	8.26667	-0.572
	16.55	-0.192	8.275	-0.572
	16.5667	-0.19	8.28333	-0.572
	16.5833	-0.189	8.29167	-0.572
	16.6	-0.188	8.3	-0.573
	16.6167	-0.189	8.30833	-0.573
	16.6333	-0.188	8.31667	-0.573
	16.65	-0.188	8.325	-0.573
	16.6667	-0.188	8.33333	-0.573
	16.6833	-0.188	8.34167	-0.573
	16.7	-0.189	8.35	-0.573
	16.7167	-0.189	8.35833	-0.574
	16.7333	-0.19	8.36667	-0.574
	16.75	-0.19	8.375	-0.574
	16.7667	-0.191	8.38333	-0.574
	16.7833	-0.191	8.39167	-0.575
	16.8	-0.192	8.4	-0.575
	16.8167	-0.192	8.40833	-0.575
	16.8333	-0.193	8.41667	-0.575
	16.85	-0.193	8.425	-0.575
	16.8667	-0.193	8.43333	-0.575
	16.8833	-0.191	8.44167	-0.575
	16.9	-0.19	8.45	-0.575
	16.9167	-0.189	8.45833	-0.576
	16.9333	-0.189	8.46667	-0.576
	16.95	-0.188	8.475	-0.576
	16.9667	-0.188	8.48333	-0.576
	16.9833	-0.188	8.49167	-0.576
	17	-0.188	8.5	-0.576
	17.0167	-0.189	8.50833	-0.576
	17.0333	-0.189	8.51667	-0.576
	17.05	-0.19	8.525	-0.577
	17.0667	-0.19	8.53333	-0.576
	17.0833	-0.191	8.54167	-0.577
	17.1	-0.191	8.55	-0.577
	17.1167	-0.191	8.55833	-0.577
	17.1333	-0.192	8.56667	-0.577
	17.15	-0.192	8.575	-0.578
	17.1667	-0.193	8.58333	-0.578
	17.1833	-0.194	8.59167	-0.578
	17.2	-0.192	8.6	-0.578
	17.2167	-0.191	8.60833	-0.578
	17.2333	-0.189	8.61667	-0.579
	17.25	-0.189	8.625	-0.579
	17.2667	-0.189	8.63333	-0.579
	17.2833	-0.188	8.64167	-0.579
	17.3	-0.188	8.65	-0.579
	17.3167	-0.188	8.65833	-0.579
	17.3333	-0.188	8.66667	-0.58
	17.35	-0.189	8.675	-0.58
	17.3667	-0.189	8.68333	-0.58
	17.3833	-0.189	8.69167	-0.58
	17.4	-0.189	8.7	-0.58
	17.4167	-0.19	8.70833	-0.58
	17.4333	-0.191	8.71667	-0.58
	17.45	-0.191	8.725	-0.581
	17.4667	-0.192	8.73333	-0.581
	17.4833	-0.192	8.74167	-0.581
	17.5	-0.193	8.75	-0.581
	17.5167	-0.193	8.75833	-0.582
	17.5333	-0.192	8.76667	-0.582
	17.55	-0.19	8.775	-0.582
	17.5667	-0.19	8.78333	-0.582
	17.5833	-0.188	8.79167	-0.582
	17.6	-0.188	8.8	-0.582
	17.6167	-0.188	8.80833	-0.582
	17.6333	-0.188	8.81667	-0.582
	17.65	-0.187	8.825	-0.583
	17.6667	-0.188	8.83333	-0.583
	17.6833	-0.189	8.84167	-0.583
	17.7	-0.189	8.85	-0.583
	17.7167	-0.189	8.85833	-0.583
	17.7333	-0.189	8.86667	-0.583
	17.75	-0.19	8.875	-0.584
	17.7667	-0.191	8.88333	-0.584
	17.7833	-0.191	8.89167	-0.584
	17.8	-0.192	8.9	-0.584
	17.8167	-0.192	8.90833	-0.584
	17.8333	-0.193	8.91667	-0.585
	17.85	-0.193	8.925	-0.585
	17.8667	-0.191	8.93333	-0.585
	17.8833	-0.19	8.94167	-0.585
	17.9	-0.189	8.95	-0.585
	17.9167	-0.188	8.95833	-0.585
	17.9333	-0.188	8.96667	-0.585
	17.95	-0.188	8.975	-0.586
	17.9667	-0.188	8.98333	-0.586
	17.9833	-0.188	8.99167	-0.586
	18	-0.188	9	-0.586
	18.0167	-0.189	9.00833	-0.586
	18.0333	-0.19	9.01667	-0.587
	18.05	-0.191	9.025	-0.587
	18.0667	-0.192	9.03333	-0.587
	18.0833	-0.193	9.04167	-0.587
	18.1	-0.194	9.05	-0.587
	18.1167	-0.195	9.05833	-0.587
	18.1333	-0.196	9.06667	-0.587
	18.15	-0.197	9.075	-0.588
	18.1667	-0.197	9.08333	-0.588
	18.1833	-0.196	9.09167	-0.588
	18.2	-0.195	9.1	-0.588
	18.2167	-0.194	9.10833	-0.588
	18.2333	-0.195	9.11667	-0.588
	18.25	-0.194	9.125	-0.588
	18.2667	-0.195	9.13333	-0.588
	18.2833	-0.196	9.14167	-0.588
	18.3	-0.196	9.15	-0.588
	18.3167	-0.197	9.15833	-0.589
	18.3333	-0.198	9.16667	-0.589
	18.35	-0.199	9.175	-0.589
	18.3667	-0.2	9.18333	-0.589
	18.3833	-0.201	9.19167	-0.589
	18.4	-0.203	9.2	-0.589
	18.4167	-0.203	9.20833	-0.589
	18.4333	-0.202	9.21667	-0.589
	18.45	-0.201	9.225	-0.59
	18.4667	-0.2	9.23333	-0.59
	18.4833	-0.2	9.24167	-0.59
	18.5	-0.2	9.25	-0.59
	18.5167	-0.201	9.25833	-0.59
	18.5333	-0.201	9.26667	-0.59
	18.55	-0.202	9.275	-0.59
	18.5667	-0.202	9.28333	-0.591
	18.5833	-0.203	9.29167	-0.591
	18.6	-0.204	9.3	-0.591
	18.6167	-0.205	9.30833	-0.591
	18.6333	-0.206	9.31667	-0.591
	18.65	-0.206	9.325	-0.591
	18.6667	-0.204	9.33333	-0.591
	18.6833	-0.204	9.34167	-0.591
	18.7	-0.203	9.35	-0.592
	18.7167	-0.203	9.35833	-0.592
	18.7333	-0.202	9.36667	-0.592
	18.75	-0.203	9.375	-0.592
	18.7667	-0.203	9.38333	-0.592
	18.7833	-0.204	9.39167	-0.592
	18.8	-0.205	9.4	-0.592
	18.8167	-0.206	9.40833	-0.593
	18.8333	-0.207	9.41667	-0.593
	18.85	-0.207	9.425	-0.593
	18.8667	-0.208	9.43333	-0.593
	18.8833	-0.207	9.44167	-0.593
	18.9	-0.205	9.45	-0.593
	18.9167	-0.204	9.45833	-0.594
	18.9333	-0.204	9.46667	-0.594
	18.95	-0.204	9.475	-0.594
	18.9667	-0.204	9.48333	-0.594
	18.9833	-0.205	9.49167	-0.594
	19	-0.205	9.5	-0.594
	19.0167	-0.206	9.50833	-0.594
	19.0333	-0.207	9.51667	-0.594
	19.05	-0.208	9.525	-0.594
	19.0667	-0.209	9.53333	-0.594
	19.0833	-0.208	9.54167	-0.595
	19.1	-0.207	9.55	-0.594
	19.1167	-0.205	9.55833	-0.595
	19.1333	-0.205	9.56667	-0.595
	19.15	-0.204	9.575	-0.595
	19.1667	-0.203	9.58333	-0.595
	19.1833	-0.203	9.59167	-0.595
	19.2	-0.206	9.6	-0.595
	19.2167	-0.206	9.60833	-0.595
	19.2333	-0.207	9.61667	-0.595
	19.25	-0.209	9.625	-0.596
	19.2667	-0.209	9.63333	-0.596
	19.2833	-0.21	9.64167	-0.596
	19.3	-0.21	9.65	-0.596
	19.3167	-0.208	9.65833	-0.596
	19.3333	-0.207	9.66667	-0.597
	19.35	-0.207	9.675	-0.596
	19.3667	-0.206	9.68333	-0.596
	19.3833	-0.207	9.69167	-0.597
	19.4	-0.207	9.7	-0.597
	19.4167	-0.207	9.70833	-0.597
	19.4333	-0.208	9.71667	-0.597
	19.45	-0.209	9.725	-0.597
	19.4667	-0.21	9.73333	-0.597
	19.4833	-0.211	9.74167	-0.597
	19.5	-0.21	9.75	-0.598
	19.5167	-0.208	9.75833	-0.598
	19.5333	-0.207	9.76667	-0.598
	19.55	-0.207	9.775	-0.598
	19.5667	-0.207	9.78333	-0.598
	19.5833	-0.207	9.79167	-0.598
	19.6	-0.207	9.8	-0.598
	19.6167	-0.207	9.80833	-0.599
	19.6333	-0.208	9.81667	-0.598
	19.65	-0.209	9.825	-0.599
	19.6667	-0.21	9.83333	-0.599
	19.6833	-0.211	9.84167	-0.599
	19.7	-0.211	9.85	-0.599
	19.7167	-0.21	9.85833	-0.599
	19.7333	-0.208	9.86667	-0.599
	19.75	-0.207	9.875	-0.599
	19.7667	-0.207	9.88333	-0.6
	19.7833	-0.207	9.89167	-0.599
	19.8	-0.207	9.9	-0.6
	19.8167	-0.208	9.90833	-0.6
	19.8333	-0.209	9.91667	-0.6
	19.85	-0.209	9.925	-0.6
	19.8667	-0.211	9.93333	-0.6
	19.8833	-0.211	9.94167	-0.6
	19.9	-0.212	9.95	-0.601
	19.9167	-0.211	9.95833	-0.601
	19.9333	-0.212	9.96667	-0.601
	19.95	-0.212	9.975	-0.601
	19.9667	-0.212	9.98333	-0.601
	19.9833	-0.213	9.99167	-0.602
	20	-0.214	10	-0.601
	20.0167	-0.214	10.0083	-0.602
	20.0333	-0.213	10.0167	-0.602
	20.05	-0.213	10.025	-0.602
	20.0667	-0.213	10.0333	-0.602
	20.0833	-0.213	10.0417	-0.602
	20.1	-0.214	10.05	-0.603
	20.1167	-0.214	10.0583	-0.603
	20.1333	-0.215	10.0667	-0.603
	20.15	-0.213	10.075	-0.603
	20.1667	-0.212	10.0833	-0.603
	20.1833	-0.211	10.0917	-0.603
	20.2	-0.211	10.1	-0.603
	20.2167	-0.211	10.1083	-0.603
	20.2333	-0.211	10.1167	-0.604
	20.25	-0.212	10.125	-0.604
	20.2667	-0.213	10.1333	-0.604
	20.2833	-0.213	10.1417	-0.604
	20.3	-0.214	10.15	-0.604
	20.3167	-0.213	10.1583	-0.604
	20.3333	-0.212	10.1667	-0.604
	20.35	-0.211	10.175	-0.604
	20.3667	-0.211	10.1833	-0.604
	20.3833	-0.21	10.1917	-0.604
	20.4	-0.21	10.2	-0.605
	20.4167	-0.211	10.2083	-0.605
	20.4333	-0.211	10.2167	-0.605
	20.45	-0.213	10.225	-0.605
	20.4667	-0.213	10.2333	-0.605
	20.4833	-0.213	10.2417	-0.605
	20.5	-0.212	10.25	-0.605
	20.5167	-0.211	10.2583	-0.605
	20.5333	-0.21	10.2667	-0.606
	20.55	-0.21	10.275	-0.605
	20.5667	-0.21	10.2833	-0.606
	20.5833	-0.211	10.2917	-0.606
	20.6	-0.212	10.3	-0.606
	20.6167	-0.212	10.3083	-0.606
	20.6333	-0.212	10.3167	-0.606
	20.65	-0.214	10.325	-0.606
	20.6667	-0.213	10.3333	-0.607
	20.6833	-0.211	10.3417	-0.607
	20.7	-0.21	10.35	-0.607
	20.7167	-0.21	10.3583	-0.607
	20.7333	-0.21	10.3667	-0.607
	20.75	-0.211	10.375	-0.607
	20.7667	-0.211	10.3833	-0.607
	20.7833	-0.212	10.3917	-0.607
	20.8	-0.213	10.4	-0.607
	20.8167	-0.214	10.4083	-0.608
	20.8333	-0.214	10.4167	-0.608
	20.85	-0.213	10.425	-0.608
	20.8667	-0.212	10.4333	-0.608
	20.8833	-0.211	10.4417	-0.608
	20.9	-0.211	10.45	-0.609
	20.9167	-0.211	10.4583	-0.609
	20.9333	-0.211	10.4667	-0.609
	20.95	-0.212	10.475	-0.609
	20.9667	-0.212	10.4833	-0.609
	20.9833	-0.213	10.4917	-0.609
	21	-0.214	10.5	-0.609
	21.0167	-0.214	10.5083	-0.61
	21.0333	-0.212	10.5167	-0.61
	21.05	-0.212	10.525	-0.61
	21.0667	-0.211	10.5333	-0.61
	21.0833	-0.211	10.5417	-0.61
	21.1	-0.212	10.55	-0.61
	21.1167	-0.212	10.5583	-0.611
	21.1333	-0.213	10.5667	-0.611
	21.15	-0.213	10.575	-0.611
	21.1667	-0.214	10.5833	-0.611
	21.1833	-0.214	10.5917	-0.611
	21.2	-0.213	10.6	-0.611
	21.2167	-0.212	10.6083	-0.611
	21.2333	-0.212	10.6167	-0.612
	21.25	-0.212	10.625	-0.612
	21.2667	-0.211	10.6333	-0.612
	21.2833	-0.212	10.6417	-0.612
	21.3	-0.212	10.65	-0.612
	21.3167	-0.213	10.6583	-0.612
	21.3333	-0.214	10.6667	-0.612
	21.35	-0.215	10.675	-0.612
	21.3667	-0.214	10.6833	-0.612
	21.3833	-0.213	10.6917	-0.612
	21.4	-0.212	10.7	-0.612
	21.4167	-0.212	10.7083	-0.612
	21.4333	-0.212	10.7167	-0.613
	21.45	-0.212	10.725	-0.612
	21.4667	-0.212	10.7333	-0.613
	21.4833	-0.213	10.7417	-0.613
	21.5	-0.214	10.75	-0.613
	21.5167	-0.215	10.7583	-0.613
	21.5333	-0.215	10.7667	-0.613
	21.55	-0.214	10.775	-0.614
	21.5667	-0.212	10.7833	-0.614
	21.5833	-0.211	10.7917	-0.614
	21.6	-0.21	10.8	-0.614
	21.6167	-0.211	10.8083	-0.614
	21.6333	-0.21	10.8167	-0.614
	21.65	-0.211	10.825	-0.615
	21.6667	-0.211	10.8333	-0.615
	21.6833	-0.212	10.8417	-0.615
	21.7	-0.213	10.85	-0.615
	21.7167	-0.214	10.8583	-0.615
	21.7333	-0.214	10.8667	-0.615
	21.75	-0.212	10.875	-0.615
	21.7667	-0.211	10.8833	-0.615
	21.7833	-0.21	10.8917	-0.616
	21.8	-0.21	10.9	-0.616
	21.8167	-0.21	10.9083	-0.616
	21.8333	-0.21	10.9167	-0.616
	21.85	-0.21	10.925	-0.616
	21.8667	-0.211	10.9333	-0.616
	21.8833	-0.212	10.9417	-0.616
	21.9	-0.213	10.95	-0.616
	21.9167	-0.214	10.9583	-0.617
	21.9333	-0.214	10.9667	-0.617
	21.95	-0.212	10.975	-0.617
	21.9667	-0.211	10.9833	-0.617
	21.9833	-0.21	10.9917	-0.617
	22	-0.21	11	-0.617
	22.0167	-0.21	11.0083	-0.617
	22.0333	-0.21	11.0167	-0.617
	22.05	-0.21	11.025	-0.617
	22.0667	-0.211	11.0333	-0.618
	22.0833	-0.212	11.0417	-0.618
	22.1	-0.213	11.05	-0.618
	22.1167	-0.214	11.0583	-0.618
	22.1333	-0.214	11.0667	-0.618
	22.15	-0.212	11.075	-0.618
	22.1667	-0.211	11.0833	-0.618
	22.1833	-0.21	11.0917	-0.619
	22.2	-0.21	11.1	-0.619
	22.2167	-0.21	11.1083	-0.619
	22.2333	-0.21	11.1167	-0.619
	22.25	-0.211	11.125	-0.619
	22.2667	-0.212	11.1333	-0.619
	22.2833	-0.212	11.1417	-0.619
	22.3	-0.214	11.15	-0.62
	22.3167	-0.214	11.1583	-0.62
	22.3333	-0.214	11.1667	-0.62
	22.35	-0.212	11.175	-0.62
	22.3667	-0.211	11.1833	-0.62
	22.3833	-0.21	11.1917	-0.62
	22.4	-0.21	11.2	-0.62
	22.4167	-0.21	11.2083	-0.621
	22.4333	-0.21	11.2167	-0.62
	22.45	-0.211	11.225	-0.621
	22.4667	-0.212	11.2333	-0.621
	22.4833	-0.213	11.2417	-0.621
	22.5	-0.213	11.25	-0.621
	22.5167	-0.215	11.2583	-0.621
	22.5333	-0.214	11.2667	-0.622
	22.55	-0.212	11.275	-0.621
	22.5667	-0.21	11.2833	-0.621
	22.5833	-0.211	11.2917	-0.622
	22.6	-0.21	11.3	-0.622
	22.6167	-0.21	11.3083	-0.622
	22.6333	-0.211	11.3167	-0.622
	22.65	-0.211	11.325	-0.622
	22.6667	-0.212	11.3333	-0.622
	22.6833	-0.212	11.3417	-0.622
	22.7	-0.214	11.35	-0.622
	22.7167	-0.215	11.3583	-0.623
	22.7333	-0.213	11.3667	-0.623
	22.75	-0.212	11.375	-0.623
	22.7667	-0.211	11.3833	-0.623
	22.7833	-0.21	11.3917	-0.623
	22.8	-0.21	11.4	-0.623
	22.8167	-0.21	11.4083	-0.623
	22.8333	-0.211	11.4167	-0.623
	22.85	-0.211	11.425	-0.623
	22.8667	-0.212	11.4333	-0.623
	22.8833	-0.213	11.4417	-0.623
	22.9	-0.214	11.45	-0.623
	22.9167	-0.215	11.4583	-0.623
	22.9333	-0.214	11.4667	-0.623
	22.95	-0.212	11.475	-0.623
	22.9667	-0.211	11.4833	-0.623
	22.9833	-0.21	11.4917	-0.623
	23	-0.21	11.5	-0.623
	23.0167	-0.211	11.5083	-0.624
	23.0333	-0.211	11.5167	-0.624
	23.05	-0.211	11.525	-0.624
	23.0667	-0.212	11.5333	-0.624
	23.0833	-0.213	11.5417	-0.624
	23.1	-0.214	11.55	-0.624
	23.1167	-0.215	11.5583	-0.624
	23.1333	-0.213	11.5667	-0.624
	23.15	-0.212	11.575	-0.625
	23.1667	-0.211	11.5833	-0.624
	23.1833	-0.21	11.5917	-0.625
	23.2	-0.21	11.6	-0.625
	23.2167	-0.21	11.6083	-0.625
	23.2333	-0.211	11.6167	-0.625
	23.25	-0.211	11.625	-0.625
	23.2667	-0.212	11.6333	-0.625
	23.2833	-0.213	11.6417	-0.626
	23.3	-0.214	11.65	-0.626
	23.3167	-0.215	11.6583	-0.626
	23.3333	-0.213	11.6667	-0.626
	23.35	-0.212	11.675	-0.626
	23.3667	-0.211	11.6833	-0.626
	23.3833	-0.211	11.6917	-0.626
	23.4	-0.21	11.7	-0.627
	23.4167	-0.21	11.7083	-0.627
	23.4333	-0.211	11.7167	-0.627
	23.45	-0.212	11.725	-0.627
	23.4667	-0.212	11.7333	-0.627
	23.4833	-0.213	11.7417	-0.627
	23.5	-0.214	11.75	-0.627
	23.5167	-0.215	11.7583	-0.627
	23.5333	-0.213	11.7667	-0.627
	23.55	-0.212	11.775	-0.628
	23.5667	-0.211	11.7833	-0.628
	23.5833	-0.21	11.7917	-0.628
	23.6	-0.21	11.8	-0.628
	23.6167	-0.21	11.8083	-0.628
	23.6333	-0.211	11.8167	-0.628
	23.65	-0.212	11.825	-0.628
	23.6667	-0.212	11.8333	-0.628
	23.6833	-0.213	11.8417	-0.628
	23.7	-0.214	11.85	-0.628
	23.7167	-0.214	11.8583	-0.628
	23.7333	-0.213	11.8667	-0.629
	23.75	-0.212	11.875	-0.628
	23.7667	-0.21	11.8833	-0.629
	23.7833	-0.21	11.8917	-0.629
	23.8	-0.21	11.9	-0.629
	23.8167	-0.21	11.9083	-0.629
	23.8333	-0.211	11.9167	-0.629
	23.85	-0.212	11.925	-0.629
	23.8667	-0.212	11.9333	-0.629
	23.8833	-0.214	11.9417	-0.629
	23.9	-0.214	11.95	-0.629
	23.9167	-0.215	11.9583	-0.63
	23.9333	-0.213	11.9667	-0.63
	23.95	-0.212	11.975	-0.63
	23.9667	-0.211	11.9833	-0.63
	23.9833	-0.21	11.9917	-0.63
	24	-0.211	12	-0.63
	24.0167	-0.211	12.0083	-0.63
	24.0333	-0.212	12.0167	-0.631
	24.05	-0.212	12.025	-0.63
	24.0667	-0.213	12.0333	-0.63
	24.0833	-0.214	12.0417	-0.631
	24.1	-0.215	12.05	-0.631
	24.1167	-0.214	12.0583	-0.631
	24.1333	-0.213	12.0667	-0.631
	24.15	-0.211	12.075	-0.631
	24.1667	-0.211	12.0833	-0.631
	24.1833	-0.21	12.0917	-0.631
	24.2	-0.21	12.1	-0.632
	24.2167	-0.211	12.1083	-0.632
	24.2333	-0.211	12.1167	-0.632
	24.25	-0.212	12.125	-0.632
	24.2667	-0.213	12.1333	-0.632
	24.2833	-0.214	12.1417	-0.632
	24.3	-0.215	12.15	-0.633
	24.3167	-0.215	12.1583	-0.633
	24.3333	-0.213	12.1667	-0.633
	24.35	-0.212	12.175	-0.633
	24.3667	-0.211	12.1833	-0.633
	24.3833	-0.211	12.1917	-0.633
	24.4	-0.21	12.2	-0.633
	24.4167	-0.211	12.2083	-0.633
	24.4333	-0.212	12.2167	-0.634
	24.45	-0.213	12.225	-0.633
	24.4667	-0.213	12.2333	-0.634
	24.4833	-0.214	12.2417	-0.633
	24.5	-0.216	12.25	-0.633
	24.5167	-0.214	12.2583	-0.634
	24.5333	-0.213	12.2667	-0.634
	24.55	-0.212	12.275	-0.634
	24.5667	-0.211	12.2833	-0.634
	24.5833	-0.211	12.2917	-0.634
	24.6	-0.211	12.3	-0.634
	24.6167	-0.211	12.3083	-0.634
	24.6333	-0.212	12.3167	-0.634
	24.65	-0.213	12.325	-0.634
	24.6667	-0.214	12.3333	-0.634
	24.6833	-0.215	12.3417	-0.635
	24.7	-0.215	12.35	-0.635
	24.7167	-0.214	12.3583	-0.635
	24.7333	-0.214	12.3667	-0.635
	24.75	-0.214	12.375	-0.638
	24.7667	-0.215	12.3833	-0.638
	24.7833	-0.216	12.3917	-0.638
	24.8	-0.217	12.4	-0.638
	24.8167	-0.216	12.4083	-0.638
	24.8333	-0.214	12.4167	-0.639
	24.85	-0.213	12.425	-0.638
	24.8667	-0.212	12.4333	-0.639
	24.8833	-0.212	12.4417	-0.639
	24.9	-0.212	12.45	-0.639
	24.9167	-0.212	12.4583	-0.639
	24.9333	-0.212	12.4667	-0.639
	24.95	-0.213	12.475	-0.639
	24.9667	-0.214	12.4833	-0.639
	24.9833	-0.215	12.4917	-0.639
	25	-0.216	12.5	-0.639
	25.0167	-0.214	12.5083	-0.639
	25.0333	-0.212	12.5167	-0.639
	25.05	-0.211	12.525	-0.64
	25.0667	-0.211	12.5333	-0.64
	25.0833	-0.211	12.5417	-0.64
	25.1	-0.211	12.55	-0.64
	25.1167	-0.211	12.5583	-0.64
	25.1333	-0.212	12.5667	-0.64
	25.15	-0.213	12.575	-0.64
	25.1667	-0.214	12.5833	-0.64
	25.1833	-0.215	12.5917	-0.64
	25.2	-0.214	12.6	-0.64
	25.2167	-0.212	12.6083	-0.64
	25.2333	-0.211	12.6167	-0.64
	25.25	-0.211	12.625	-0.64
	25.2667	-0.211	12.6333	-0.641
	25.2833	-0.21	12.6417	-0.641
	25.3	-0.211	12.65	-0.641
	25.3167	-0.211	12.6583	-0.641
	25.3333	-0.213	12.6667	-0.641
	25.35	-0.213	12.675	-0.641
	25.3667	-0.215	12.6833	-0.641
	25.3833	-0.214	12.6917	-0.641
	25.4	-0.212	12.7	-0.641
	25.4167	-0.211	12.7083	-0.641
	25.4333	-0.21	12.7167	-0.641
	25.45	-0.21	12.725	-0.641
	25.4667	-0.21	12.7333	-0.641
	25.4833	-0.21	12.7417	-0.642
	25.5	-0.211	12.75	-0.642
	25.5167	-0.212	12.7583	-0.642
	25.5333	-0.212	12.7667	-0.642
	25.55	-0.213	12.775	-0.642
	25.5667	-0.214	12.7833	-0.642
	25.5833	-0.214	12.7917	-0.642
	25.6	-0.213	12.8	-0.642
	25.6167	-0.214	12.8083	-0.643
	25.6333	-0.214	12.8167	-0.643
	25.65	-0.215	12.825	-0.643
	25.6667	-0.215	12.8333	-0.643
	25.6833	-0.216	12.8417	-0.643
	25.7	-0.216	12.85	-0.643
	25.7167	-0.215	12.8583	-0.643
	25.7333	-0.215	12.8667	-0.643
	25.75	-0.216	12.875	-0.643
	25.7667	-0.216	12.8833	-0.643
	25.7833	-0.217	12.8917	-0.643
	25.8	-0.217	12.9	-0.643
	25.8167	-0.216	12.9083	-0.644
	25.8333	-0.214	12.9167	-0.643
	25.85	-0.213	12.925	-0.643
	25.8667	-0.213	12.9333	-0.644
	25.8833	-0.214	12.9417	-0.644
	25.9	-0.214	12.95	-0.644
	25.9167	-0.214	12.9583	-0.644
	25.9333	-0.215	12.9667	-0.644
	25.95	-0.216	12.975	-0.644
	25.9667	-0.216	12.9833	-0.644
	25.9833	-0.214	12.9917	-0.645
	26	-0.213	13	-0.645
	26.0167	-0.212	13.0083	-0.645
	26.0333	-0.211	13.0167	-0.645
	26.05	-0.211	13.025	-0.645
	26.0667	-0.212	13.0333	-0.645
	26.0833	-0.212	13.0417	-0.645
	26.1	-0.213	13.05	-0.645
	26.1167	-0.213	13.0583	-0.645
	26.1333	-0.214	13.0667	-0.645
	26.15	-0.215	13.075	-0.645
	26.1667	-0.213	13.0833	-0.645
	26.1833	-0.212	13.0917	-0.645
	26.2	-0.211	13.1	-0.646
	26.2167	-0.211	13.1083	-0.646
	26.2333	-0.21	13.1167	-0.646
	26.25	-0.21	13.125	-0.646
	26.2667	-0.211	13.1333	-0.646
	26.2833	-0.211	13.1417	-0.646
	26.3	-0.212	13.15	-0.646
	26.3167	-0.213	13.1583	-0.646
	26.3333	-0.214	13.1667	-0.647
	26.35	-0.214	13.175	-0.647
	26.3667	-0.214	13.1833	-0.647
	26.3833	-0.214	13.1917	-0.647
	26.4	-0.214	13.2	-0.647
	26.4167	-0.214	13.2083	-0.647
	26.4333	-0.215	13.2167	-0.647
	26.45	-0.216	13.225	-0.647
	26.4667	-0.216	13.2333	-0.647
	26.4833	-0.215	13.2417	-0.648
	26.5	-0.215	13.25	-0.647
	26.5167	-0.215	13.2583	-0.648
	26.5333	-0.216	13.2667	-0.648
	26.55	-0.216	13.275	-0.648
	26.5667	-0.217	13.2833	-0.648
	26.5833	-0.217	13.2917	-0.648
	26.6	-0.215	13.3	-0.648
	26.6167	-0.213	13.3083	-0.648
	26.6333	-0.212	13.3167	-0.648
	26.65	-0.212	13.325	-0.648
	26.6667	-0.212	13.3333	-0.648
	26.6833	-0.212	13.3417	-0.648
	26.7	-0.212	13.35	-0.648
	26.7167	-0.213	13.3583	-0.648
	26.7333	-0.214	13.3667	-0.648
	26.75	-0.214	13.375	-0.648
	26.7667	-0.216	13.3833	-0.648
	26.7833	-0.214	13.3917	-0.648
	26.8	-0.213	13.4	-0.648
	26.8167	-0.212	13.4083	-0.648
	26.8333	-0.211	13.4167	-0.648
	26.85	-0.211	13.425	-0.649
	26.8667	-0.211	13.4333	-0.649
	26.8833	-0.211	13.4417	-0.649
	26.9	-0.211	13.45	-0.649
	26.9167	-0.212	13.4583	-0.649
	26.9333	-0.212	13.4667	-0.649
	26.95	-0.214	13.475	-0.649
	26.9667	-0.215	13.4833	-0.649
	26.9833	-0.213	13.4917	-0.649
	27	-0.212	13.5	-0.649
	27.0167	-0.211	13.5083	-0.65
	27.0333	-0.21	13.5167	-0.649
	27.05	-0.21	13.525	-0.65
	27.0667	-0.21	13.5333	-0.65
	27.0833	-0.211	13.5417	-0.65
	27.1	-0.212	13.55	-0.65
	27.1167	-0.212	13.5583	-0.65
	27.1333	-0.213	13.5667	-0.65
	27.15	-0.214	13.575	-0.65
	27.1667	-0.214	13.5833	-0.651
	27.1833	-0.213	13.5917	-0.651
	27.2	-0.212	13.6	-0.651
	27.2167	-0.21	13.6083	-0.651
	27.2333	-0.21	13.6167	-0.651
	27.25	-0.21	13.625	-0.651
	27.2667	-0.21	13.6333	-0.651
	27.2833	-0.211	13.6417	-0.651
	27.3	-0.211	13.65	-0.651
	27.3167	-0.212	13.6583	-0.651
	27.3333	-0.213	13.6667	-0.651
	27.35	-0.214	13.675	-0.651
	27.3667	-0.214	13.6833	-0.651
	27.3833	-0.212	13.6917	-0.651
	27.4	-0.211	13.7	-0.651
	27.4167	-0.21	13.7083	-0.651
	27.4333	-0.21	13.7167	-0.651
	27.45	-0.21	13.725	-0.651
	27.4667	-0.21	13.7333	-0.651
	27.4833	-0.21	13.7417	-0.651
	27.5	-0.211	13.75	-0.651
	27.5167	-0.212	13.7583	-0.651
	27.5333	-0.213	13.7667	-0.651
	27.55	-0.214	13.775	-0.651
	27.5667	-0.213	13.7833	-0.651
	27.5833	-0.211	13.7917	-0.651
	27.6	-0.21	13.8	-0.651
	27.6167	-0.21	13.8083	-0.651
	27.6333	-0.209	13.8167	-0.651
	27.65	-0.209	13.825	-0.651
	27.6667	-0.21	13.8333	-0.651
	27.6833	-0.21	13.8417	-0.651
	27.7	-0.211	13.85	-0.651
	27.7167	-0.212	13.8583	-0.651
	27.7333	-0.213	13.8667	-0.651
	27.75	-0.214	13.875	-0.651
	27.7667	-0.212	13.8833	-0.651
	27.7833	-0.211	13.8917	-0.651
	27.8	-0.209	13.9	-0.651
	27.8167	-0.209	13.9083	-0.652
	27.8333	-0.209	13.9167	-0.652
	27.85	-0.209	13.925	-0.652
	27.8667	-0.21	13.9333	-0.652
	27.8833	-0.21	13.9417	-0.652
	27.9	-0.211	13.95	-0.652
	27.9167	-0.212	13.9583	-0.652
	27.9333	-0.213	13.9667	-0.652
	27.95	-0.213	13.975	-0.652
	27.9667	-0.212	13.9833	-0.653
	27.9833	-0.21	13.9917	-0.653
	28	-0.21	14	-0.653
	28.0167	-0.209	14.0083	-0.653
	28.0333	-0.209	14.0167	-0.653
	28.05	-0.21	14.025	-0.653
	28.0667	-0.21	14.0333	-0.653
	28.0833	-0.21	14.0417	-0.653
	28.1	-0.211	14.05	-0.654
	28.1167	-0.212	14.0583	-0.654
	28.1333	-0.213	14.0667	-0.654
	28.15	-0.213	14.075	-0.654
	28.1667	-0.211	14.0833	-0.654
	28.1833	-0.21	14.0917	-0.654
	28.2	-0.21	14.1	-0.654
	28.2167	-0.209	14.1083	-0.654
	28.2333	-0.209	14.1167	-0.654
	28.25	-0.209	14.125	-0.654
	28.2667	-0.21	14.1333	-0.654
	28.2833	-0.211	14.1417	-0.654
	28.3	-0.212	14.15	-0.654
	28.3167	-0.213	14.1583	-0.654
	28.3333	-0.214	14.1667	-0.655
	28.35	-0.213	14.175	-0.655
	28.3667	-0.211	14.1833	-0.655
	28.3833	-0.21	14.1917	-0.655
	28.4	-0.21	14.2	-0.655
	28.4167	-0.209	14.2083	-0.655
	28.4333	-0.209	14.2167	-0.655
	28.45	-0.21	14.225	-0.655
	28.4667	-0.21	14.2333	-0.655
	28.4833	-0.211	14.2417	-0.655
	28.5	-0.212	14.25	-0.655
	28.5167	-0.213	14.2583	-0.655
	28.5333	-0.214	14.2667	-0.655
	28.55	-0.213	14.275	-0.655
	28.5667	-0.213	14.2833	-0.655
	28.5833	-0.213	14.2917	-0.656
	28.6	-0.214	14.3	-0.656
	28.6167	-0.214	14.3083	-0.656
	28.6333	-0.215	14.3167	-0.656
	28.65	-0.216	14.325	-0.656
	28.6667	-0.215	14.3333	-0.656
	28.6833	-0.213	14.3417	-0.656
	28.7	-0.211	14.35	-0.656
	28.7167	-0.211	14.3583	-0.656
	28.7333	-0.211	14.3667	-0.656
	28.75	-0.21	14.375	-0.656
	28.7667	-0.211	14.3833	-0.656
	28.7833	-0.211	14.3917	-0.656
	28.8	-0.212	14.4	-0.657
	28.8167	-0.213	14.4083	-0.657
	28.8333	-0.214	14.4167	-0.657
	28.85	-0.214	14.425	-0.657
	28.8667	-0.213	14.4333	-0.657
	28.8833	-0.213	14.4417	-0.657
	28.9	-0.214	14.45	-0.657
	28.9167	-0.214	14.4583	-0.657
	28.9333	-0.215	14.4667	-0.657
	28.95	-0.216	14.475	-0.657
	28.9667	-0.216	14.4833	-0.657
	28.9833	-0.214	14.4917	-0.657
	29	-0.213	14.5	-0.657
	29.0167	-0.212	14.5083	-0.657
	29.0333	-0.21	14.5167	-0.657
	29.05	-0.211	14.525	-0.657
	29.0667	-0.211	14.5333	-0.658
	29.0833	-0.211	14.5417	-0.658
	29.1	-0.212	14.55	-0.658
	29.1167	-0.213	14.5583	-0.658
	29.1333	-0.214	14.5667	-0.658
	29.15	-0.214	14.575	-0.658
	29.1667	-0.214	14.5833	-0.658
	29.1833	-0.213	14.5917	-0.658
	29.2	-0.211	14.6	-0.658
	29.2167	-0.21	14.6083	-0.658
	29.2333	-0.21	14.6167	-0.658
	29.25	-0.21	14.625	-0.658
	29.2667	-0.21	14.6333	-0.659
	29.2833	-0.211	14.6417	-0.658
	29.3	-0.211	14.65	-0.659
	29.3167	-0.212	14.6583	-0.659
	29.3333	-0.213	14.6667	-0.659
	29.35	-0.213	14.675	-0.659
	29.3667	-0.211	14.6833	-0.659
	29.3833	-0.211	14.6917	-0.659
	29.4	-0.21	14.7	-0.659
	29.4167	-0.21	14.7083	-0.659
	29.4333	-0.21	14.7167	-0.659
	29.45	-0.21	14.725	-0.659
	29.4667	-0.211	14.7333	-0.66
	29.4833	-0.212	14.7417	-0.66
	29.5	-0.213	14.75	-0.66
	29.5167	-0.213	14.7583	-0.66
	29.5333	-0.213	14.7667	-0.66
	29.55	-0.212	14.775	-0.66
	29.5667	-0.213	14.7833	-0.66
	29.5833	-0.214	14.7917	-0.66
	29.6	-0.214	14.8	-0.66
	29.6167	-0.215	14.8083	-0.66
	29.6333	-0.214	14.8167	-0.66
	29.65	-0.214	14.825	-0.66
	29.6667	-0.214	14.8333	-0.66
	29.6833	-0.214	14.8417	-0.66
	29.7	-0.214	14.85	-0.66
	29.7167	-0.215	14.8583	-0.66
	29.7333	-0.215	14.8667	-0.66
	29.75	-0.216	14.875	-0.66
	29.7667	-0.214	14.8833	-0.66
	29.7833	-0.213	14.8917	-0.66
	29.8	-0.211	14.9	-0.66
	29.8167	-0.21	14.9083	-0.66
	29.8333	-0.21	14.9167	-0.66
	29.85	-0.21	14.925	-0.66
	29.8667	-0.21	14.9333	-0.66
	29.8833	-0.211	14.9417	-0.66
	29.9	-0.212	14.95	-0.66
	29.9167	-0.212	14.9583	-0.66
	29.9333	-0.213	14.9667	-0.66
	29.95	-0.212	14.975	-0.66
	29.9667	-0.211	14.9833	-0.66
	29.9833	-0.209	14.9917	-0.661
	30	-0.207	15	-0.661
	30.0167	-0.206	15.0083	-0.661
	30.0333	-0.206	15.0167	-0.661
	30.05	-0.206	15.025	-0.661
	30.0667	-0.205	15.0333	-0.661
	30.0833	-0.205	15.0417	-0.661
	30.1	-0.206	15.05	-0.661
	30.1167	-0.206	15.0583	-0.661
	30.1333	-0.206	15.0667	-0.661
	30.15	-0.205	15.075	-0.661
	30.1667	-0.203	15.0833	-0.661
	30.1833	-0.202	15.0917	-0.661
	30.2	-0.201	15.1	-0.661
	30.2167	-0.2	15.1083	-0.661
	30.2333	-0.199	15.1167	-0.661
	30.25	-0.2	15.125	-0.661
	30.2667	-0.199	15.1333	-0.661
	30.2833	-0.2	15.1417	-0.662
	30.3	-0.2	15.15	-0.662
	30.3167	-0.2	15.1583	-0.661
	30.3333	-0.2	15.1667	-0.662
	30.35	-0.201	15.175	-0.662
	30.3667	-0.199	15.1833	-0.662
	30.3833	-0.197	15.1917	-0.662
	30.4	-0.196	15.2	-0.662
	30.4167	-0.195	15.2083	-0.662
	30.4333	-0.194	15.2167	-0.662
	30.45	-0.194	15.225	-0.662
	30.4667	-0.194	15.2333	-0.662
	30.4833	-0.194	15.2417	-0.662
	30.5	-0.194	15.25	-0.662
	30.5167	-0.195	15.2583	-0.662
	30.5333	-0.195	15.2667	-0.662
	30.55	-0.196	15.275	-0.662
	30.5667	-0.196	15.2833	-0.662
	30.5833	-0.197	15.2917	-0.662
	30.6	-0.195	15.3	-0.663
	30.6167	-0.194	15.3083	-0.662
	30.6333	-0.193	15.3167	-0.662
	30.65	-0.191	15.325	-0.662
	30.6667	-0.191	15.3333	-0.663
	30.6833	-0.191	15.3417	-0.663
	30.7	-0.19	15.35	-0.663
	30.7167	-0.191	15.3583	-0.663
	30.7333	-0.191	15.3667	-0.663
	30.75	-0.191	15.375	-0.663
	30.7667	-0.192	15.3833	-0.663
	30.7833	-0.192	15.3917	-0.663
	30.8	-0.193	15.4	-0.663
	30.8167	-0.193	15.4083	-0.663
	30.8333	-0.194	15.4167	-0.664
	30.85	-0.193	15.425	-0.664
	30.8667	-0.192	15.4333	-0.664
	30.8833	-0.19	15.4417	-0.664
	30.9	-0.189	15.45	-0.664
	30.9167	-0.189	15.4583	-0.663
	30.9333	-0.189	15.4667	-0.664
	30.95	-0.189	15.475	-0.664
	30.9667	-0.189	15.4833	-0.664
	30.9833	-0.189	15.4917	-0.664
	31	-0.189	15.5	-0.663
	31.0167	-0.19	15.5083	-0.664
	31.0333	-0.191	15.5167	-0.663
	31.05	-0.191	15.525	-0.663
	31.0667	-0.192	15.5333	-0.663
	31.0833	-0.192	15.5417	-0.663
	31.1	-0.193	15.55	-0.663
	31.1167	-0.192	15.5583	-0.663
	31.1333	-0.191	15.5667	-0.663
	31.15	-0.19	15.575	-0.664
	31.1667	-0.188	15.5833	-0.664
	31.1833	-0.188	15.5917	-0.663
	31.2	-0.188	15.6	-0.663
	31.2167	-0.188	15.6083	-0.663
	31.2333	-0.188	15.6167	-0.663
	31.25	-0.188	15.625	-0.663
	31.2667	-0.189	15.6333	-0.664
	31.2833	-0.189	15.6417	-0.664
	31.3	-0.19	15.65	-0.664
	31.3167	-0.19	15.6583	-0.664
	31.3333	-0.191	15.6667	-0.664
	31.35	-0.191	15.675	-0.664
	31.3667	-0.192	15.6833	-0.664
	31.3833	-0.193	15.6917	-0.664
	31.4	-0.192	15.7	-0.664
	31.4167	-0.19	15.7083	-0.664
	31.4333	-0.189	15.7167	-0.664
	31.45	-0.189	15.725	-0.664
	31.4667	-0.188	15.7333	-0.664
	31.4833	-0.188	15.7417	-0.664
	31.5	-0.188	15.75	-0.664
	31.5167	-0.188	15.7583	-0.665
	31.5333	-0.189	15.7667	-0.665
	31.55	-0.189	15.775	-0.665
	31.5667	-0.189	15.7833	-0.665
	31.5833	-0.19	15.7917	-0.665
	31.6	-0.191	15.8	-0.665
	31.6167	-0.191	15.8083	-0.665
	31.6333	-0.192	15.8167	-0.664
	31.65	-0.193	15.825	-0.665
	31.6667	-0.192	15.8333	-0.665
	31.6833	-0.191	15.8417	-0.665
	31.7	-0.19	15.85	-0.665
	31.7167	-0.189	15.8583	-0.665
	31.7333	-0.188	15.8667	-0.665
	31.75	-0.188	15.875	-0.665
	31.7667	-0.188	15.8833	-0.665
	31.7833	-0.188	15.8917	-0.665
	31.8	-0.188	15.9	-0.665
	31.8167	-0.188	15.9083	-0.665
	31.8333	-0.189	15.9167	-0.666
	31.85	-0.189	15.925	-0.665
	31.8667	-0.19	15.9333	-0.666
	31.8833	-0.19	15.9417	-0.665
	31.9	-0.191	15.95	-0.666
	31.9167	-0.192	15.9583	-0.666
	31.9333	-0.191	15.9667	-0.666
	31.95	-0.19	15.975	-0.666
	31.9667	-0.189	15.9833	-0.666
	31.9833	-0.188	15.9917	-0.666
	32	-0.188	16	-0.666
	32.0167	-0.188	16.0083	-0.666
	32.0333	-0.188	16.0167	-0.666
	32.05	-0.189	16.025	-0.666
	32.0667	-0.189	16.0333	-0.666
	32.0833	-0.189	16.0417	-0.666
	32.1	-0.19	16.05	-0.666
	32.1167	-0.19	16.0583	-0.666
	32.1333	-0.19	16.0667	-0.666
	32.15	-0.191	16.075	-0.666
	32.1667	-0.191	16.0833	-0.666
	32.1833	-0.191	16.0917	-0.666
	32.2	-0.19	16.1	-0.666
	32.2167	-0.19	16.1083	-0.666
	32.2333	-0.188	16.1167	-0.666
	32.25	-0.187	16.125	-0.666
	32.2667	-0.186	16.1333	-0.666
	32.2833	-0.187	16.1417	-0.667
	32.3	-0.187	16.15	-0.667
	32.3167	-0.187	16.1583	-0.667
	32.3333	-0.187	16.1667	-0.667
	32.35	-0.188	16.175	-0.667
	32.3667	-0.188	16.1833	-0.667
	32.3833	-0.189	16.1917	-0.667
	32.4	-0.189	16.2	-0.667
	32.4167	-0.198	16.2083	-0.667
	32.4333	-0.189	16.2167	-0.67
	32.45	-0.187	16.225	-0.67
	32.4667	-0.185	16.2333	-0.67
	32.4833	-0.184	16.2417	-0.67
	32.5	-0.185	16.25	-0.67
	32.5167	-0.185	16.2583	-0.67
	32.5333	-0.185	16.2667	-0.67
	32.55	-0.185	16.275	-0.67
	32.5667	-0.185	16.2833	-0.67
	32.5833	-0.185	16.2917	-0.67
	32.6	-0.185	16.3	-0.67
	32.6167	-0.186	16.3083	-0.67
	32.6333	-0.185	16.3167	-0.67
	32.65	-0.184	16.325	-0.67
	32.6667	-0.183	16.3333	-0.67
	32.6833	-0.182	16.3417	-0.67
	32.7	-0.183	16.35	-0.67
	32.7167	-0.183	16.3583	-0.67
	32.7333	-0.183	16.3667	-0.67
	32.75	-0.183	16.375	-0.67
	32.7667	-0.183	16.3833	-0.67
	32.7833	-0.183	16.3917	-0.671
	32.8	-0.183	16.4	-0.67
	32.8167	-0.183	16.4083	-0.67
	32.8333	-0.183	16.4167	-0.67
	32.85	-0.183	16.425	-0.671
	32.8667	-0.183	16.4333	-0.671
	32.8833	-0.186	16.4417	-0.671
	32.9	-0.186	16.45	-0.671
	32.9167	-0.185	16.4583	-0.671
	32.9333	-0.183	16.4667	-0.67
	32.95	-0.182	16.475	-0.67
	32.9667	-0.182	16.4833	-0.671
	32.9833	-0.181	16.4917	-0.671
	33	-0.18	16.5	-0.671
	33.0167	-0.18	16.5083	-0.67
	33.0333	-0.18	16.5167	-0.671
	33.05	-0.18	16.525	-0.67
	33.0667	-0.182	16.5333	-0.67
	33.0833	-0.182	16.5417	-0.67
	33.1	-0.183	16.55	-0.67
	33.1167	-0.183	16.5583	-0.671
	33.1333	-0.184	16.5667	-0.67
	33.15	-0.184	16.575	-0.671
	33.1667	-0.184	16.5833	-0.671
	33.1833	-0.184	16.5917	-0.67
	33.2	-0.182	16.6	-0.671
	33.2167	-0.181	16.6083	-0.671
	33.2333	-0.18	16.6167	-0.671
	33.25	-0.181	16.625	-0.671
	33.2667	-0.181	16.6333	-0.671
	33.2833	-0.18	16.6417	-0.671
[truncated: 10,085 more rows]

## Sheet: Fig. 2g
Fig. 2g
	Ru@Cu-TM		Au–Ru NWs		Co-substituted Ru		Ni5P4-Ru		NiRu-MOF/NF		pAu3Pt/NF		PtNi5_0.3		Pt–Ni0.6Co0.4(HCO3)2/NF		Pt/Ni3S2/NF		Pt–CoP MNSs/CFC		PtCo–Co/TiM		Pt–Co(OH)2/CC		Ru-MoS2/CC		RuNi-NSs@PANI		RuP2@NPC		Cu-Ru/TP		Ru NCs/BNG		Pt-Ni ASs		RuCo@N-C		PtSA–Co(OH)2@Ag NW		Ru1/D-NiFe LDH		PtSA-C1N1		Sr2RuO4		PtSA-NiO/Ni		Ru@MWCNT
	log j (mA/cm2)	Overpotential (mV)	log j (mA/cm2)	Overpotential (mV)	log j (mA/cm2)	Overpotential (mV)	log j (mA/cm2)	Overpotential (mV)	log j (mA/cm2)	Overpotential (mV)	log j (mA/cm2)	Overpotential (mV)	log j (mA/cm2)	Overpotential (mV)	log j (mA/cm2)	Overpotential (mV)	log j (mA/cm2)	Overpotential (mV)	log j (mA/cm2)	Overpotential (mV)	log j (mA/cm2)	Overpotential (mV)	log j (mA/cm2)	Overpotential (mV)	log j (mA/cm2)	Overpotential (mV)	log j (mA/cm2)	Overpotential (mV)	log j (mA/cm2)	Overpotential (mV)	log j (mA/cm2)	Overpotential (mV)	log j (mA/cm2)	Overpotential (mV)	log j (mA/cm2)	Overpotential (mV)	log j (mA/cm2)	Overpotential (mV)	log j (mA/cm2)	Overpotential (mV)	log j (mA/cm2)	Overpotential (mV)	log j (mA/cm2)	Overpotential (mV)	log j (mA/cm2)	Overpotential (mV)	log j (mA/cm2)	Overpotential (mV)	log j (mA/cm2)
	1	17	1	50	1	13	1	54	1	51	1.69897	40.1	1	26.8	1	56	1	10	1	13	1	28	1	32	1	41	1	21.9	1	52	1	23	1	14	1	27.7	1	28	1	29	1	18	1	1	46	1	51	26	1
	1.69897	44			1.69897	30			1.69897	110	2	55	2	90	1.69897	90	2	90	1.69897	30	1.69897	60	1.69897	75	1.69897	110	2	160	1.69897	110	1.69897	65	1.69897	50	1.69897	70	1.30103	52	1.69897	77	2	61	1.69897	1.69897	120	1.69897	130	60	1.69897
	2	60							2	156							2.30103	120			2	100	2	122	2	171					2	99					1.69897	130	2	104	2.477	100	2	2	200			85	2
	2.30103	85							2.47712	209							2.69897	207													2.30103	140					2	218
	2.69897	144
[truncated: 3 more columns]

## Sheet: Fig. 2h
Fig. 2h
	1 cm2		5 cm2		15 cm2
	Potential - iR (V vs. RHE)	Current density (mA/cm2)	Potential - iR (V vs. RHE)	Current density (mA/cm2)	Potential - iR (V vs. RHE)	Current density (mA/cm2)
	0.05317	-2.092	0.05326	-0.3512	0.05326	-0.27241
	0.05217	-2.089	0.05226	-0.3558	0.05226	-0.2771
	0.05117	-2.088	0.05127	-0.3638	0.05127	-0.28331
	0.05017	-2.089	0.05027	-0.368	0.05028	-0.29255
	0.04917	-2.089	0.04928	-0.3752	0.04928	-0.29945
	0.04817	-2.085	0.04828	-0.3812	0.04829	-0.30697
	0.04717	-2.092	0.04728	-0.3872	0.0473	-0.316
	0.04617	-2.097	0.04629	-0.3916	0.0463	-0.32283
	0.04518	-2.104	0.04529	-0.399	0.04531	-0.33186
	0.04419	-2.132	0.0443	-0.407	0.04432	-0.34179
	0.04319	-2.126	0.0433	-0.4144	0.04333	-0.34883
	0.04219	-2.121	0.04231	-0.4178	0.04234	-0.35655
	0.04119	-2.122	0.04131	-0.425	0.04134	-0.36552
	0.0402	-2.139	0.04032	-0.4346	0.04035	-0.37379
	0.0392	-2.137	0.03932	-0.4398	0.03936	-0.38138
	0.0382	-2.15	0.03833	-0.4492	0.03837	-0.39131
	0.03721	-2.156	0.03734	-0.457	0.03738	-0.40021
	0.03621	-2.168	0.03634	-0.4632	0.03639	-0.40903
	0.03522	-2.176	0.03535	-0.4724	0.03539	-0.41834
	0.03422	-2.181	0.03435	-0.48	0.0344	-0.42821
	0.03323	-2.196	0.03336	-0.4924	0.03341	-0.43752
	0.03223	-2.204	0.03237	-0.5016	0.03243	-0.45352
	0.03125	-2.232	0.03138	-0.5116	0.03144	-0.46269
	0.03025	-2.236	0.03038	-0.522	0.03045	-0.47559
	0.02926	-2.255	0.02939	-0.5326	0.02946	-0.48834
	0.02827	-2.275	0.0284	-0.5466	0.02847	-0.50303
	0.02728	-2.292	0.02741	-0.5576	0.02749	-0.51552
	0.0263	-2.323	0.02642	-0.5708	0.0265	-0.53097
	0.02531	-2.343	0.02543	-0.5864	0.02552	-0.5471
	0.02432	-2.366	0.02444	-0.6014	0.02453	-0.56241
	0.02334	-2.386	0.02345	-0.6166	0.02355	-0.57952
	0.02235	-2.413	0.02247	-0.634	0.02256	-0.59841
	0.02137	-2.446	0.02148	-0.6562	0.02158	-0.61752
	0.02039	-2.481	0.0205	-0.674	0.0206	-0.63572
	0.01941	-2.522	0.01951	-0.697	0.01962	-0.65862
	0.01843	-2.555	0.01853	-0.7196	0.01864	-0.67986
	0.01745	-2.595	0.01755	-0.744	0.01766	-0.70262
	0.01648	-2.641	0.01657	-0.77	0.01669	-0.72945
	0.0155	-2.687	0.01559	-0.7964	0.01571	-0.75759
	0.01454	-2.744	0.01461	-0.8268	0.01474	-0.78607
	0.01356	-2.79	0.01363	-0.8584	0.01377	-0.81793
	0.0126	-2.85	0.01266	-0.8928	0.0128	-0.85179
	0.01164	-2.92	0.01168	-0.9288	0.01183	-0.88545
	0.01068	-2.993	0.01071	-0.9718	0.01087	-0.92014
	0.00971	-3.055	0.00974	-1.009	0.0099	-0.95628
	0.00876	-3.139	0.00877	-1.0526	0.00894	-0.99476
	0.00781	-3.225	0.00781	-1.0964	0.00798	-1.03662
	0.00685	-3.303	0.00685	-1.1514	0.00702	-1.078
	0.0059	-3.401	0.00588	-1.201	0.00606	-1.12386
	0.00496	-3.498	0.00492	-1.2564	0.00511	-1.17641
	0.00402	-3.608	0.00397	-1.3194	0.00416	-1.22752
	0.00308	-3.717	0.00302	-1.3844	0.00321	-1.2811
	0.00215	-3.845	0.00206	-1.4472	0.00226	-1.342
	0.00122	-3.97	0.00112	-1.5206	0.00133	-1.40814
	0.00029432	-4.097	0.000175118	-1.5988	0.00038957	-1.47434
	-0.0006256	-4.24	-0.000765935	-1.679	-0.00049109	-1.60097
	-0.00154	-4.391	-0.0017	-1.7626	-0.00145	-1.64559
	-0.00245	-4.548	-0.00264	-1.8534	-0.00238	-1.71676
	-0.00336	-4.717	-0.00357	-1.9454	-0.00331	-1.79655
	-0.00426	-4.896	-0.0045	-2.0416	-0.00423	-1.87807
	-0.00516	-5.069	-0.00542	-2.15	-0.00515	-1.96731
	-0.00605	-5.27	-0.00634	-2.2588	-0.00605	-2.06421
	-0.00694	-5.465	-0.00725	-2.3754	-0.00697	-2.15862
	-0.00782	-5.684	-0.00816	-2.5032	-0.00787	-2.26497
	-0.00869	-5.902	-0.00907	-2.6264	-0.00876	-2.37483
	-0.00957	-6.127	-0.00997	-2.763	-0.00965	-2.48979
	-0.01044	-6.358	-0.01086	-2.9058	-0.01053	-2.61586
	-0.01129	-6.624	-0.01175	-3.061	-0.01142	-2.74028
	-0.01215	-6.883	-0.01263	-3.2194	-0.01229	-2.87586
	-0.013	-7.148	-0.01352	-3.3772	-0.01316	-3.01228
	-0.01384	-7.437	-0.01439	-3.5492	-0.01402	-3.16414
	-0.01467	-7.734	-0.01527	-3.7188	-0.01486	-3.32628
	-0.0155	-8.033	-0.01613	-3.9052	-0.01571	-3.49097
	-0.01632	-8.363	-0.01699	-4.0946	-0.01654	-3.66683
	-0.01713	-8.689	-0.01784	-4.2972	-0.01737	-3.85131
	-0.01794	-9.033	-0.01866	-4.5458	-0.01818	-4.05034
	-0.01874	-9.384	-0.01951	-4.7548	-0.01898	-4.26138
	-0.01954	-9.746	-0.02034	-4.9786	-0.01978	-4.48021
	-0.02032	-10.141	-0.02117	-5.2126	-0.02055	-4.71952
	-0.0211	-10.538	-0.02198	-5.4638	-0.02131	-4.97607
	-0.02187	-10.939	-0.02279	-5.73	-0.02205	-5.2489
	-0.02264	-11.362	-0.02358	-6.0112	-0.02278	-5.53628
	-0.02339	-11.799	-0.02437	-6.2974	-0.0235	-5.8331
	-0.02414	-12.254	-0.02516	-6.5908	-0.02421	-6.142
	-0.02487	-12.731	-0.02592	-6.9068	-0.0249	-6.47055
	-0.0256	-13.22	-0.02669	-7.2278	-0.02557	-6.81807
	-0.02631	-13.734	-0.02743	-7.5736	-0.02624	-7.17497
	-0.02702	-14.256	-0.02818	-7.922	-0.02688	-7.55503
	-0.0277	-14.814	-0.02891	-8.2828	-0.02751	-7.94538
	-0.0284	-15.365	-0.02964	-8.6584	-0.02814	-8.34428
	-0.02907	-15.953	-0.03035	-9.054	-0.02875	-8.75614
	-0.02974	-16.544	-0.03105	-9.457	-0.02935	-9.18076
	-0.03039	-17.164	-0.03174	-9.8776	-0.02993	-9.6209
	-0.03103	-17.795	-0.03242	-10.3154	-0.03051	-10.0705
	-0.03167	-18.445	-0.03308	-10.7732	-0.03107	-10.5363
	-0.03229	-19.12	-0.03373	-11.2484	-0.03162	-11.0185
	-0.0329	-19.817	-0.03437	-11.7386	-0.03216	-11.5015
	-0.0335	-20.535	-0.035	-12.2462	-0.03268	-12.0102
	-0.0341	-21.256	-0.03561	-12.771	-0.0332	-12.5181
	-0.03464	-22.069	-0.03622	-13.311	-0.03372	-13.0252
	-0.03526	-22.754	-0.03681	-13.8682	-0.03424	-13.5434
	-0.03584	-23.5	-0.03738	-14.443	-0.03474	-14.0667
	-0.03641	-24.271	-0.03796	-15.0228	-0.03523	-14.6098
	-0.03698	-25.043	-0.03852	-15.6124	-0.03574	-15.1259
	-0.03752	-25.851	-0.03908	-16.222	-0.03617	-15.735
	-0.03806	-26.672	-0.03962	-16.849	-0.03664	-16.3013
	-0.03858	-27.543	-0.04015	-17.4784	-0.03709	-16.8761
	-0.03911	-28.376	-0.04067	-18.1302	-0.03755	-17.4509
	-0.03961	-29.26	-0.04118	-18.797	-0.038	-18.0343
	-0.04012	-30.143	-0.04168	-19.4762	-0.03846	-18.6091
	-0.0406	-31.064	-0.04218	-20.158	-0.03889	-19.2097
	-0.0411	-31.972	-0.04266	-20.867	-0.03932	-19.8188
	-0.04157	-32.917	-0.04314	-21.5786	-0.03973	-20.4451
	-0.04204	-33.863	-0.0436	-22.3126	-0.04014	-21.0714
	-0.04251	-34.808	-0.04406	-23.0466	-0.04055	-21.6977
	-0.04296	-35.778	-0.04451	-23.7978	-0.04097	-22.3154
	-0.04342	-36.749	-0.04493	-24.5842	-0.04139	-22.9331
	-0.04387	-37.731	-0.04535	-25.3752	-0.04183	-23.5251
	-0.04431	-38.739	-0.04576	-26.1764	-0.04225	-24.1342
	-0.04473	-39.759	-0.04618	-26.9726	-0.04265	-24.7777
	-0.04516	-40.792	-0.04658	-27.7812	-0.04306	-25.4039
	-0.0456	-41.787	-0.04698	-28.6048	-0.04343	-26.0731
	-0.04602	-42.819	-0.04737	-29.4332	-0.04381	-26.7252
	-0.04644	-43.852	-0.04776	-30.2642	-0.04421	-27.3686
	-0.04686	-44.884	-0.04814	-31.1026	-0.0446	-28.0121
	-0.04729	-45.917	-0.04852	-31.951	-0.04499	-28.6555
	-0.04771	-46.949	-0.04891	-32.782	-0.04538	-29.3075
	-0.04811	-48.019	-0.0493	-33.6032	-0.04577	-29.951
	-0.04852	-49.064	-0.04969	-34.439	-0.04613	-30.6288
	-0.04892	-50.146	-0.05007	-35.285	-0.04652	-31.2808
	-0.04932	-51.216	-0.05045	-36.1234	-0.04691	-31.9242
	-0.04971	-52.299	-0.05083	-36.9644	-0.0473	-32.5763
	-0.0501	-53.393	-0.05121	-37.8104	-0.04765	-33.2626
	-0.05048	-54.501	-0.05158	-38.6712	-0.04799	-33.9661
	-0.05086	-55.608	-0.05195	-39.5246	-0.04833	-34.661
	-0.05125	-56.702	-0.05231	-40.3954	-0.04868	-35.3559
	-0.05163	-57.81	-0.05267	-41.2686	-0.04905	-36.0251
	-0.05201	-58.917	-0.05303	-42.142	-0.0494	-36.7114
	-0.05239	-60.011	-0.05322	-43.2432	-0.04974	-37.415
	-0.05275	-61.156	-0.05358	-44.114	-0.05008	-38.1099
	-0.05313	-62.275	-0.05394	-44.9848	-0.05045	-38.7791
	-0.05349	-63.408	-0.05428	-45.8804	-0.05085	-39.4139
	-0.05385	-64.552	-0.05462	-46.7762	-0.05121	-40.0917
	-0.05421	-65.697	-0.05494	-47.6968	-0.05157	-40.7695
	-0.05457	-66.841	-0.05528	-48.5924	-0.05195	-41.4301
	-0.05493	-67.986	-0.05561	-49.513	-0.05229	-42.1336
	-0.05528	-69.142	-0.05591	-50.4584	-0.05264	-42.8199
	-0.05565	-70.274	-0.0562	-51.4288	-0.053	-43.4977
	-0.05598	-71.456	-0.0565	-52.3742	-0.05336	-44.1754
	-0.05632	-72.651	-0.05683	-53.2948	-0.05373	-44.8532
	-0.05666	-73.82	-0.05717	-54.1904	-0.05405	-45.5653
	-0.05701	-74.977	-0.05751	-55.086	-0.05438	-46.286
	-0.05736	-76.146	-0.05785	-55.9818	-0.05469	-47.0152
	-0.0577	-77.328	-0.05821	-56.8526	-0.05499	-47.753
	-0.05803	-78.51	-0.05859	-57.6984	-0.05529	-48.4995
	-0.05836	-79.716	-0.05895	-58.5692	-0.05555	-49.2888
	-0.05867	-80.948	-0.05931	-59.44	-0.05587	-50.0094
	-0.05899	-82.167	-0.05967	-60.3108	-0.05615	-50.773
	-0.05935	-83.312	-0.06005	-61.1568	-0.05641	-51.5537
	-0.05968	-84.506	-0.06041	-62.0276	-0.05674	-52.2658
	-0.06002	-85.675	-0.06075	-62.9232	-0.05708	-52.9607
	-0.06035	-86.882	-0.06107	-63.8438	-0.0574	-53.6899
	-0.06068	-88.064	-0.06142	-64.7396	-0.05772	-54.4106
	-0.06102	-89.258	-0.06174	-65.66	-0.05805	-55.1141
	-0.0613	-90.527	-0.06208	-66.5558	-0.05839	-55.8176
	-0.06164	-91.721	-0.0624	-67.4764	-0.05872	-56.5297
	-0.06188	-93.064	-0.06269	-68.4466	-0.05903	-57.2675
	-0.06222	-94.246	-0.06298	-69.417	-0.05931	-58.0225
	-0.06255	-95.441	-0.06325	-70.4122	-0.05959	-58.7861
	-0.06288	-96.647	-0.06352	-71.4074	-0.05989	-59.5324
	-0.0632	-97.866	-0.06378	-72.4026	-0.06017	-60.296
	-0.06352	-99.073	-0.06403	-73.4226	-0.06049	-61.0167
	-0.06384	-100.28	-0.0643	-74.4178	-0.06082	-61.7288
	-0.06415	-101.524	-0.06457	-75.413	-0.06111	-62.4837
	-0.06445	-102.768	-0.06482	-76.4332	-0.06147	-63.1615
	-0.06477	-103.974	-0.06511	-77.4034	-0.0618	-63.8736
	-0.06501	-105.343	-0.0654	-78.3738	-0.0621	-64.62
	-0.06531	-106.587	-0.0657	-79.3192	-0.06241	-65.3492
	-0.06564	-107.793	-0.06599	-80.2896	-0.06265	-66.1557
	-0.06595	-109.013	-0.06627	-81.2598	-0.06295	-66.8935
	-0.06627	-110.232	-0.06654	-82.255	-0.06324	-67.6485
	-0.06657	-111.476	-0.06687	-83.1756	-0.06355	-68.3863
	-0.06688	-112.707	-0.06715	-84.146	-0.06384	-69.1324
	-0.06718	-113.964	-0.06742	-85.1412	-0.06414	-69.8793
	-0.06748	-115.208	-0.06771	-86.1114	-0.06441	-70.651
	-0.0678	-116.427	-0.06801	-87.0568	-0.06475	-71.3545
	-0.0681	-117.683	-0.06832	-88.0024	-0.06504	-72.1014
	-0.06841	-118.902	-0.06861	-88.9726	-0.06537	-72.8221
	-0.06871	-120.159	-0.06891	-89.918	-0.06571	-73.5165
	-0.06901	-121.403	-0.06907	-91.0626	-0.0661	-74.169
	-0.06933	-122.622	-0.06934	-92.0578	-0.06642	-74.8807
	-0.06954	-124.028	-0.06961	-93.053	-0.06665	-75.7041
	-0.06985	-125.272	-0.06989	-94.0232	-0.06688	-76.5193
	-0.07018	-126.466	-0.07018	-94.9936	-0.06714	-77.309
	-0.07051	-127.66	-0.07045	-95.9888	-0.06742	-78.0724
	-0.07082	-128.892	-0.07073	-96.9592	-0.06763	-78.9048
	-0.0711	-130.173	-0.07104	-97.9046	-0.06785	-79.7365
	-0.07142	-131.392	-0.07133	-98.8748	-0.06811	-80.5172
	-0.07172	-132.649	-0.07163	-99.8204	-0.06841	-81.2641
	-0.07203	-133.88	-0.07196	-100.741	-0.06873	-81.9848
	-0.07234	-135.112	-0.07226	-101.686	-0.06904	-82.7138
	-0.07262	-136.393	-0.07255	-102.657	-0.06931	-83.4862
	-0.07292	-137.649	-0.07287	-103.577	-0.06964	-84.2062
	-0.0731	-139.105	-0.07312	-104.597	-0.06988	-85.0041
	-0.0734	-140.349	-0.07339	-105.592	-0.07011	-85.8283
	-0.07372	-141.568	-0.07364	-106.613	-0.07032	-86.66
	-0.07401	-142.837	-0.07391	-107.608	-0.07057	-87.4579
	-0.07431	-144.081	-0.07416	-108.628	-0.07087	-88.2048
	-0.07457	-145.412	-0.07443	-109.623	-0.07119	-88.9248
	-0.07487	-146.656	-0.07468	-110.643	-0.07154	-89.6117
	-0.07513	-147.987	-0.07495	-111.638	-0.07184	-90.3579
	-0.07545	-149.194	-0.07523	-112.609	-0.07213	-91.1041
	-0.07573	-150.488	-0.07546	-113.654	-0.07238	-91.9021
	-0.07601	-151.769	-0.07571	-114.674	-0.07267	-92.6572
	-0.07616	-153.287	-0.07593	-115.744	-0.07289	-93.4897
	-0.07647	-154.518	-0.0762	-116.739	-0.07316	-94.2614
	-0.07675	-155.812	-0.07643	-117.784	-0.0734	-95.0683
	-0.07706	-157.043	-0.07664	-118.854	-0.07367	-95.84
	-0.07733	-158.337	-0.07687	-119.898	-0.07392	-96.6379
	-0.07761	-159.631	-0.07716	-120.869	-0.07425	-97.3503
	-0.07781	-161.062	-0.0775	-121.764	-0.07449	-98.1565
	-0.0781	-162.33	-0.07779	-122.735	-0.07482	-98.8683
	-0.07839	-163.587	-0.0781	-123.68	-0.07502	-99.7179
	-0.07865	-164.906	-0.07836	-124.675	-0.07526	-100.516
	-0.07895	-166.162	-0.07854	-125.795	-0.0755	-101.331
	-0.07924	-167.431	-0.07877	-126.84	-0.07573	-102.146
	-0.07952	-168.712	-0.07902	-127.86	-0.07596	-102.961
	-0.07978	-170.043	-0.07929	-128.855	-0.07622	-103.741
	-0.08002	-171.387	-0.0795	-129.925	-0.07646	-104.548
	-0.08029	-172.705	-0.07972	-130.995	-0.07674	-105.32
	-0.0805	-174.099	-0.07997	-132.015	-0.07708	-106.015
	-0.08079	-175.368	-0.08024	-133.01	-0.07739	-106.753
	-0.08107	-176.661	-0.08051	-134.005	-0.07767	-107.517
	-0.08135	-177.943	-0.08063	-135.2	-0.07794	-108.289
	-0.08147	-179.523	-0.08095	-136.12	-0.0781	-109.181
	-0.08178	-180.754	-0.0812	-137.14	-0.07835	-109.97
	-0.08203	-182.085	-0.08147	-138.136	-0.07852	-110.854
	-0.08227	-183.441	-0.0817	-139.18	-0.07886	-111.557
	-0.08251	-184.81	-0.08193	-140.225	-0.07907	-112.39
	-0.08275	-186.165	-0.08218	-141.246	-0.07919	-113.325
	-0.08293	-187.621	-0.0824	-142.315	-0.07944	-114.123
	-0.08332	-188.716	-0.08265	-143.335	-0.0797	-114.903
	-0.08354	-190.109	-0.08288	-144.38	-0.08004	-115.607
	-0.08379	-191.452	-0.08311	-145.425	-0.08032	-116.37
	-0.08408	-192.721	-0.08327	-146.57	-0.08053	-117.211
	-0.08421	-194.264	-0.08348	-147.64	-0.08079	-117.992
	-0.08449	-195.558	-0.0837	-148.71	-0.08105	-118.781
	-0.08481	-196.764	-0.08388	-149.829	-0.08129	-119.588
	-0.08503	-198.158	-0.08409	-150.899	-0.08161	-120.308
	-0.08532	-199.427	-0.08432	-151.944	-0.08182	-121.149
	-0.08562	-200.671	-0.08459	-152.939	-0.08205	-121.964
	-0.0858	-202.138	-0.08486	-153.934	-0.08224	-122.822
	-0.08599	-203.581	-0.08507	-155.004	-0.0825	-123.611
	-0.08626	-204.888	-0.08536	-155.974	-0.08262	-124.538
	-0.0865	-206.256	-0.08555	-157.069	-0.0829	-125.31
	-0.08676	-207.575	-0.08575	-158.164	-0.08322	-126.03
	-0.08695	-209.018	-0.08591	-159.308	-0.08355	-126.734
	-0.08718	-210.386	-0.0861	-160.403	-0.08376	-127.575
	-0.08603	-214.226	-0.0863	-161.498	-0.08406	-128.321
			-0.08651	-162.568	-0.08429	-129.137
			-0.08684	-163.488	-0.08463	-129.831
			-0.08707	-164.533	-0.08486	-130.655
			-0.0873	-165.578	-0.08508	-131.479
			-0.08753	-166.623	-0.08522	-132.388
			-0.08769	-167.768	-0.08548	-133.177
			-0.08794	-168.788	-0.08555	-134.164
			-0.08821	-169.783	-0.08586	-134.901
			-0.08851	-170.728	-0.08619	-135.606
			-0.08873	-171.798	-0.08638	-136.472
			-0.08894	-172.868	-0.08663	-137.261
			-0.08919	-173.888	-0.08686	-138.085
			-0.08933	-175.057	-0.08715	-138.831
			-0.08958	-176.078	-0.08742	-139.603
			-0.0898	-177.147	-0.08763	-140.444
			-0.09005	-178.167	-0.08769	-141.439
			-0.0903	-179.188	-0.08793	-142.254
			-0.09058	-180.158	-0.08827	-142.949
			-0.09085	-181.153	-0.0886	-143.661
			-0.09108	-182.198	-0.08886	-144.45
			-0.09128	-183.293	-0.08906	-145.291
			-0.09138	-184.512	-0.08969	-145.683
			-0.09101	-186.378	-0.09005	-146.369
			-0.09007	-189.015	-0.09032	-147.141
			-0.0902	-190.209	-0.09067	-147.828
			-0.09039	-191.304	-0.09078	-148.771
			-0.09082	-192.075	-0.09106	-149.543
			-0.09111	-193.046	-0.09117	-150.487
			-0.09142	-193.991	-0.09144	-151.259
			-0.09161	-195.086	-0.09163	-152.117
			-0.09162	-196.429	-0.09174	-153.061
			-0.0918	-197.549	-0.09209	-153.748
			-0.09205	-198.569	-0.09245	-154.434
			-0.09241	-199.44	-0.09272	-155.206
			-0.09274	-200.36	-0.09283	-156.15
			-0.09297	-201.406	-0.09302	-157.008
			-0.09325	-202.376	-0.09321	-157.866
			-0.09341	-203.52	-0.09357	-158.552
			-0.09361	-204.614	-0.09392	-159.238
			-0.09375	-205.784	-0.09411	-160.096
			-0.09394	-206.878	-0.09438	-160.868
			-0.09405	-208.098	-0.09449	-161.812
			-0.09417	-209.292	-0.09476	-162.584
			-0.09435	-210.412	-0.09512	-163.27
			-0.0946	-211.432	-0.09515	-164.3
			-0.09485	-212.452	-0.0955	-164.986
			-0.09506	-213.522	-0.09569	-165.844
			-0.09511	-214.816	-0.09588	-166.702
			-0.09523	-216.01	-0.09607	-167.56
			-0.09539	-217.154	-0.09619	-168.503
			-0.09559	-218.25	-0.09646	-169.276
			-0.09576	-219.368	-0.09665	-170.134
			-0.09612	-220.24	-0.097	-170.82
			-0.09637	-221.26	-0.09727	-171.592
			-0.09644	-222.528	-0.09747	-172.45
			-0.09656	-223.722	-0.09774	-173.222
			-0.09681	-224.742	-0.09801	-173.994
			-0.09712	-225.688	-0.0982	-174.852
			-0.09741	-226.658	-0.09839	-175.71
			-0.09755	-227.828	-0.09858	-176.568
			-0.09767	-229.022	-0.09886	-177.341
			-0.09779	-230.216	-0.09921	-178.027
			-0.098	-231.286	-0.0994	-178.885
			-0.09822	-232.356	-0.09959	-179.743
			-0.09841	-233.45	-0.0997	-180.686
			-0.09846	-234.744	-0.09998	-181.459
			-0.09866	-235.84	-0.10017	-182.317
			-0.09885	-236.934	-0.10036	-183.174
			-0.09905	-238.028	-0.10071	-183.861
			-0.09928	-239.074	-0.10082	-184.804
			-0.09955	-240.068	-0.10101	-185.662
			-0.09971	-241.214	-0.10129	-186.434
			-0.09983	-242.408	-0.1014	-187.378
			-0.09999	-243.552	-0.10175	-188.065
			-0.10024	-244.572	-0.10202	-188.837
			-0.1004	-245.716	-0.10237	-189.523
			-0.10056	-246.862	-0.10224	-190.724
			-0.10075	-247.956	-0.10251	-191.497
			-0.10099	-249
			-0.10114	-250.146
			-0.10132	-251.264
			-0.10144	-252.46

## Sheet: Fig. 4b
Fig. 4b
	Ru@Cu-TM║NiFe@NF		Ru@Cu-TM║SSM		Ru@Cu-TM║NF
	Current density (mA/cm2)	Voltage (V)	Current density (mA/cm2)	Voltage (V)	Current density (mA/cm2)	Voltage (V)
	10	1.38355	10	1.4027	5	1.46525
	20	1.43492	20	1.456	10	1.50688
	40	1.46366	40	1.534	15	1.53131
	60	1.48348	60	1.567	20	1.55096
	80	1.49966	80	1.591	30	1.57707
	100	1.51498	100	1.607	40	1.59875
	120	1.52804	120	1.6248	50	1.61539
	140	1.53951	140	1.63825	60	1.63212
	160	1.55173	160	1.65007	70	1.64711
	180	1.56186	180	1.6617	80	1.66049
	200	1.5734	200	1.67264	90	1.67263
	220	1.58299	220	1.6827	100	1.68555
	240	1.59115	240	1.6928	120	1.70716
	260	1.59998	260	1.7022	140	1.72692
	280	1.60919	280	1.71233	160	1.74621
	300	1.61749	300	1.7211	180	1.76481
	320	1.62586	320	1.7298	200	1.77833
	340	1.63326	340	1.73853	220	1.79425
	360	1.64163	360	1.747	240	1.80919
	380	1.64949	380	1.755	260	1.82588
	400	1.65628	400	1.76324	280	1.83768
	440	1.67138	440	1.77261	300	1.85144
	480	1.68393	480	1.78438	340	1.87762
	520	1.698	520	1.80068	380	1.89973
	560	1.7138	560	1.81109	420	1.92016
	600	1.7277	600	1.82286	460	1.94076
	640	1.74065	640	1.83599	500	1.95953
	680	1.75293	680	1.84505	540	1.97595
	720	1.76615	720	1.85395	580	1.99159
	760	1.7777	760	1.86859	600	1.99757
	800	1.79016	800	1.87719
	840	1.80154	840	1.89348
	900	1.81676	900	1.90707
	960	1.8339	960	1.92518
	1020	1.85049	1020	1.94375
	1080	1.8643	1080	1.95597
	1140	1.88125	1140	1.96684
	1200	1.89685	1200	1.97816
	1300	1.92347	1300	2
	1400	1.94847
	1500	1.97031
	1600	1.9932

## Sheet: Fig. 4c
Fig. 4c
	Zirfon Perl UTP 220		Zirfon Perl UTP 500+
	Current density (mA/cm2)	Voltage (V)	Current density (mA/cm2)	Voltage (V)
	10	1.38793	10	1.40671
	20	1.40805	20	1.4286
	30	1.42012	30	1.44262
	40	1.43203	40	1.45266
	50	1.44073	50	1.46388
	60	1.44877	60	1.47166
	70	1.45691	70	1.48007
	80	1.46499	80	1.48744
	90	1.47047	90	1.494
	100	1.47717	100	1.49919
	150	1.50239	150	1.53069
	200	1.52139	200	1.55197
	250	1.53999	250	1.57667
	300	1.55691	300	1.59785
	350	1.56909	350	1.61882
	400	1.58461	400	1.63977
	450	1.59443	450	1.6574
	500	1.60997	500	1.67687
	600	1.6301	600	1.71064
	700	1.65401	700	1.7428
	800	1.674	800	1.77372
	900	1.69415	900	1.79981
	1000	1.71063	1000	1.82998
	1100	1.73021	1100	1.8589
	1200	1.74671	1200	1.88377
	1300	1.76539	1300	1.90766
	1400	1.78172	1400	1.93059
	1500	1.79777	1500	1.95177
	1600	1.81396	1600	1.97175
	1700	1.82961	1700	1.99119
	1800	1.84499
	1900	1.85844
	2000	1.8735
	2100	1.88672
	2200	1.90231
	2300	1.91506
	2400	1.92959
	2500	1.94336
	2600	1.95471
	2700	1.96942
	2800	1.98193
	2900	1.99335
	3000	2.00505
	3100	2.01665
	3200	2.02907
	3300	2.04063
	3400	2.05339
	3500	2.06268
	3600	2.07449
	3800	2.09484
	4000	2.11743
	4200	2.13753
	4400	2.1575
	4600	2.17827
	4800	2.19885
	5000	2.21684
	5200	2.23852
	5400	2.25785
	5600	2.27675
	5800	2.29201
	5900	2.30364

[truncated: 63 more sheets: Fig. 4d, Fig. 4e, Fig. 4f, Fig. 4h, Fig. S1b, Fig. S1d, Fig. S2a, Fig. S2b, Fig. S2c, Fig. S2d, Fig. S3a, Fig. S3b, Fig. S3c, Fig. S3d, Fig. S8a, Fig. S8b, Fig. S9, Fig. S10a, Fig. S10b, Fig. S10c …]
